# Supplementary material for: Systems Biology Applied to the Study of Papaya Fruit Ripening: The Influence of Ethylene on Pulp Softening
Source: Cells. 2021 Sep 7;10(9):2339. doi: 10.3390/cells10092339 (PMC8467500; doi:10.3390/cells10092339)
Supplement: Supplementary file 1 [file cells-10-02339-s001.zip]

Archive with 3 entries (3 files):
- Supplementary File 2.xlsx
- Supplementary File 3.xlsx
- Supplementary_Materials.pdf
