# Supplementary material for: Systems Biology Applied to the Study of Papaya Fruit Ripening: The Influence of Ethylene on Pulp Softening
Source: Cells. 2021 Sep 7;10(9):2339. doi: 10.3390/cells10092339 (PMC8467500; doi:10.3390/cells10092339)
Supplement: Supplementary file 1 [file cells-10-02339-s001.zip › Supplementary File 2.xlsx]

## Sheet: C0h vs C12h
Gene ID (NCBI)	Gene	log2FoldChange	padj
LOC110823780	gene18255	9.10544	0.00250191
LOC110811758	gene7467	7.07439	0.00107105
LOC110810387	gene6204	6.27514	0.0350613
LOC110824759	gene19185	5.9719	0.0148831
LOC110818978	gene13979	5.55365	0.00513518
LOC110810326	gene6203	5.30694	0.0208999
LOC110812065	gene7810	4.06184	0.00857983
LOC110808219	gene505	4.01067	0.0066831
LOC110811208	gene7124	3.92091	0.00170276
LOC110809625	gene5670	3.9039	0.016452
LOC110816097	gene1266	3.89056	0.00103148
LOC110815715	gene10975	3.86365	0.00563335
LOC110814288	gene9733	3.75655	0.0333602
LOC110813976	gene9490	3.24432	0.00979022
LOC110823361	gene18078	3.14288	0.0310504
LOC110807890	gene470	2.97638	0.00967231
LOC110825934	gene2236	2.75231	0.00979022
LOC110816161	gene11411	2.59722	0.00852158
LOC110811505	gene7339	2.32167	0.000189532
LOC110821372	gene16146	2.31556	0.000143889
LOC110819736	gene14698	2.17134	0.00406092
LOC110820347	gene15227	1.96503	0.0239783
LOC110822824	gene17356	1.93756	0.00118471
LOC110811366	gene7168	1.91857	0.0350613
LOC110807724	gene3933	1.89622	0.0483004
LOC110823891	gene18254	1.85761	0.00725252
LOC110817730	gene13054	1.83705	0.016452
LOC110806536	gene2902	1.75854	0.028407
LOC110806703	gene3022	1.75225	0.0106002
LOC110821678	gene16537	1.71758	0.0118431
LOC110824285	gene18723	1.70352	0.000953755
LOC110812732	gene8300	1.63096	0.0130572
LOC110813034	gene8680	1.55945	0.0432385
LOC110823942	gene18648	1.54658	0.028934
LOC110808389	gene4536	1.53592	0.00121675
LOC110822967	gene17534	1.50916	0.00015188
LOC110812887	gene8532	-1.52278	0.0145464
LOC110815737	gene10983	-1.5333	0.0185436
LOC110817871	gene12981	-1.55145	0.00513518
LOC110822936	gene17559	-1.56368	0.0232861
LOC110807901	gene471	-1.57656	0.0144258
LOC110810217	gene6135	-1.59058	0.00518381
LOC110811822	gene7625	-1.60655	0.00513518
LOC110823743	gene18249	-1.61103	0.00175829
LOC110811403	gene7224	-1.61348	0.0144258
LOC110815976	gene11362	-1.61656	0.0302734
LOC110814173	gene9645	-1.63389	0.028255
LOC110820052	gene178	-1.68876	0.000189532
LOC110818003	gene13160	-1.69962	0.000495974
LOC110818994	gene13963	-1.71117	0.00407107
LOC110815350	gene1197	-1.75655	0.012563
LOC110820142	gene15042	-1.75946	0.00144859
LOC110824454	gene18908	-1.76442	0.0232861
LOC110817096	gene12345	-1.76783	0.00461732
LOC110806654	gene2996	-1.78743	0.015214
LOC110822194	gene17051	-1.83117	0.00349251
LOC110811160	gene6998	-1.88062	0.000181548
LOC110825532	gene2101	-1.89952	0.0208999
LOC110809476	gene629	-1.93141	0.00170276
LOC110824607	gene19047	-1.99206	0.024793
LOC110822669	gene17302	-1.99514	0.000120266
LOC110807195	gene3488	-2.04642	0.0413146
LOC110819563	gene14490	-2.07673	0.000885923
LOC110809126	gene591	-2.1101	0.00463359
LOC110817507	gene12759	-2.13519	0.0199414
LOC110808237	gene4402	-2.13555	0.0193882
LOC110819858	gene14828	-2.15072	0.0094748
LOC110823246	gene17728	-2.23912	0.0035779
LOC110821484	gene16079	-2.30588	0.0148494
LOC110821482	gene16080	-2.46041	0.00759808

## Sheet: C0h vs C24h
NO DIFFERENTIALLY EXPRESSED GENES

## Sheet: C0h vs T12h
Gene ID (NCBI)	Gene	log2FoldChange	padj
LOC110812185	gene7855	6.42511	0.000213611
LOC110824429	gene18883	6.28421	0.00128607
LOC110824968	gene19380	6.25481	0.00015667
LOC110817191	gene1371	6.16444	0.000288743
LOC110814904	gene10400	6.07173	0.00016328
LOC110819797	gene14706	6.02728	0.00117024
LOC110809302	gene5336	5.83942	0.000176344
LOC110812176	gene7863	5.65554	0.0151509
LOC110806985	gene3308	5.55634	0.00173119
LOC110811030	gene6870	5.44415	0.00180417
LOC110826223	gene2483	5.3455	0.00432735
LOC110819282	gene13	5.13686	0.000242866
LOC110814280	gene9755	5.12389	0.00508669
LOC110823727	gene18173	5.07277	0.00041208
LOC110824107	gene18464	5.04976	0.000143171
LOC110821498	gene16013	5.019	0.00358343
LOC110822397	gene1838	4.97346	0.0208452
LOC110826366	gene2618	4.96124	0.000142041
LOC110814178	gene9697	4.93503	0.00154081
LOC110810814	gene6678	4.85728	0.00589153
LOC110813803	gene1055	4.85222	0.00319609
LOC110823250	gene17734	4.82345	0.00221594
LOC110807940	gene4145	4.81193	0.000423643
LOC110807162	gene3450	4.67851	0.00210857
LOC110807004	gene3307	4.66058	0.000229392
LOC110825550	gene2097	4.64585	0.0110973
LOC110825221	gene2074	4.59899	0.00016271
LOC110807283	gene3550	4.59623	0.000109829
LOC110825518	gene19882	4.5804	0.000280769
LOC110810621	gene6477	4.56969	0.000207499
LOC110818042	gene13284	4.46623	0.00413288
LOC110821497	gene16113	4.44762	0.000294805
LOC110809043	gene5102	4.34986	0.0058667
LOC110826274	gene2536	4.33219	0.000119446
LOC110825012	gene19420	4.24995	0.000452781
LOC110822015	gene16663	4.24125	0.00169894
LOC110819515	gene14359	4.17609	0.000469687
LOC110820392	gene15409	4.13173	0.009968
LOC110818095	gene13256	4.12993	0.000189914
LOC110824422	gene18876	4.09192	0.000499713
LOC110810387	gene6204	4.07724	0.0288473
LOC110818924	gene14028	4.0729	0.00113555
LOC110809445	gene5472	4.04296	0.00379204
LOC110807118	gene386	4.01149	0.0031497
LOC110806997	gene3281	4.00295	0.000843897
LOC110810326	gene6203	3.98158	0.000725765
LOC110823023	gene17551	3.97519	0.00297187
LOC110814288	gene9733	3.96373	0.00773831
LOC110812281	gene7971	3.9018	0.0197512
LOC110818309	gene1484	3.79051	0.00145919
LOC110807938	gene4134	3.74304	0.00810682
LOC110822404	gene17008	3.70901	0.000631894
LOC110817783	gene13005	3.69237	0.000971475
LOC110826144	gene2418	3.69128	0.000773285
LOC110822013	gene16660	3.68782	0.0141976
LOC110812808	gene8406	3.66018	0.0103716
LOC110820256	gene15095	3.65909	0.00351425
LOC110806540	gene2910	3.64188	0.00083135
LOC110808317	gene4477	3.63346	0.00783192
LOC110813590	gene9119	3.62928	0.000110915
LOC110824942	gene2051	3.59629	0.000630616
LOC110819614	gene14487	3.59611	0.00745779
LOC110810810	gene6687	3.5503	0.0229849
LOC110816080	gene11456	3.51752	0.00133027
LOC110822698	gene17397	3.51473	0.0160227
LOC110816387	gene11665	3.502	0.0215772
LOC110817229	gene12337	3.48287	0.000624314
LOC110814791	gene10222	3.47724	0.00324914
LOC110814276	gene1100	3.45613	0.000660197
LOC110820792	gene15530	3.45414	0.000978496
LOC110812036	gene7755	3.41814	0.00138139
LOC110826173	gene2445	3.41785	0.000583613
LOC110824345	gene18816	3.35931	0.000336188
LOC110811346	gene7158	3.32051	0.00246089
LOC110814339	gene9903	3.31534	0.00320468
LOC110807504	gene3753	3.31476	0.00408922
LOC110824140	gene1993	3.30469	0.0116941
LOC110821869	gene16463	3.28122	0.00176104
LOC110815769	gene10998	3.28097	0.0360965
LOC110818185	gene13168	3.27829	0.00845451
LOC110808219	gene505	3.26934	0.00580724
LOC110808475	gene4604	3.25988	0.00744214
LOC110818828	gene13812	3.20984	0.0166285
LOC110818328	gene1488	3.17966	0.0171779
LOC110810230	gene6141	3.17168	0.000532332
LOC110815190	gene10555	3.15493	0.0486092
LOC110816154	gene11430	3.13002	0.000545627
LOC110823499	gene17935	3.10777	0.0331765
LOC110819832	gene14754	3.0772	0.027973
LOC110813950	gene9511	3.06952	0.0129678
LOC110812715	gene8322	3.05744	0.0020304
LOC110811960	gene91	3.05331	0.0419714
LOC110822305	gene16949	3.0488	0.00838498
LOC110816091	gene11384	3.04154	0.00120778
LOC110806753	gene3077	3.03399	0.00187234
LOC110823799	gene18256	3.01757	0.0097446
LOC110818676	gene13699	3.01023	0.030318
LOC110814965	gene10359	2.97343	0.00426665
LOC110825904	gene2209	2.97011	0.00564202
LOC110819221	gene14116	2.94531	0.00385056
LOC110819207	gene14177	2.94011	0.000334519
LOC110808380	gene4522	2.93857	0.0124088
LOC110823716	gene18150	2.93762	0.00173119
LOC110811129	gene6974	2.93473	0.000339306
LOC110817127	gene1364	2.92985	0.0429604
LOC110807708	gene3938	2.89435	0.00609413
LOC110819853	gene14812	2.88426	0.0169593
LOC110808430	gene524	2.87496	0.00192481
LOC110822270	gene16856	2.86624	0.000268345
LOC110807493	gene3761	2.8377	0.0308809
LOC110824869	gene2048	2.81601	0.0256858
LOC110824906	gene19322	2.79841	0.0122612
LOC110821995	gene16636	2.78853	0.0234279
LOC110817605	gene12723	2.77719	0.000495386
LOC110814177	gene9653	2.7571	0.000109614
LOC110809773	gene5757	2.73297	0.0149739
LOC110820923	gene1713	2.73148	0.0046259
LOC110816980	gene12116	2.72886	0.043517
LOC110814127	gene9630	2.72559	0.00337418
LOC110824886	gene19303	2.72118	0.0482045
LOC110809992	gene5970	2.70405	0.000333657
LOC110816148	gene11406	2.69485	0.0495941
LOC110807603	gene3844	2.69343	0.00322883
LOC110808166	gene501	2.68859	0.00115575
LOC110822101	gene16609	2.68086	0.00199568
LOC110825552	gene19911	2.67431	0.000805521
LOC110810627	gene6466	2.67066	0.0156409
LOC110824558	gene19002	2.66139	0.000173546
LOC110813976	gene9490	2.65234	0.0169163
LOC110815448	gene10710	2.63261	0.000238069
LOC110808709	gene4779	2.63005	0.00678777
LOC110809959	gene5927	2.61011	0.0250353
LOC110813879	gene9420	2.59283	0.00624762
LOC110821698	gene16424	2.59009	0.000805521
LOC110811270	gene7022	2.57992	0.00467846
LOC110811366	gene7168	2.57831	0.00118343
LOC110810832	gene6680	2.57464	0.0128947
LOC110807897	gene4095	2.56649	0.0310936
LOC110809158	gene5207	2.55012	0.0266213
LOC110821820	gene16462	2.54992	0.0126706
LOC110822325	gene17207	2.54221	0.0396431
LOC110812482	gene926	2.51786	0.00491406
LOC110810886	gene6822	2.5125	0.0335332
LOC110814744	gene1145	2.51102	0.000105486
LOC110812308	gene8002	2.50449	0.00610408
LOC110822334	gene17022	2.49433	0.0200562
LOC110819981	gene14835	2.48407	0.00185899
LOC110824366	gene18833	2.47695	0.00843799
LOC110807151	gene3449	2.46602	0.00169061
LOC110821084	gene15910	2.45998	0.00025966
LOC110807646	gene3879	2.45743	0.014055
LOC110813453	gene1017	2.45602	0.000705773
LOC110817780	gene12878	2.45057	0.00592273
LOC110814964	gene10357	2.44747	0.0024066
LOC110825592	gene2108	2.44551	0.032472
LOC110814366	gene9914	2.43393	0.00616554
LOC110819517	gene14370	2.42526	0.0435008
LOC110819103	gene14071	2.41983	0.00857249
LOC110806403	gene2790	2.4184	0.00632383
LOC110825035	gene19441	2.41692	0.00878248
LOC110826196	gene281	2.37902	0.0084558
LOC110824915	gene19329	2.37132	0.0229793
LOC110814317	gene9795	2.36805	0.00415835
LOC110817078	gene12360	2.3643	0.0116756
LOC110814076	gene9570	2.35801	0.000801503
LOC110815223	gene10585	2.34512	0.0123154
LOC110814278	gene9756	2.32487	0.00114284
LOC110809919	gene5902	2.2944	0.01503
LOC110810565	gene6522	2.28018	0.010159
LOC110808930	gene4983	2.27049	0.000172659
LOC110823316	gene18045	2.26987	0.000854963
LOC110823844	gene18339	2.26653	0.00248547
LOC110810462	gene730	2.26395	0.0370266
LOC110815045	gene10531	2.26337	0.0186171
LOC110809334	gene611	2.26141	0.0074919
LOC110813268	gene8838	2.25439	0.00119669
LOC110822281	gene16968	2.25064	0.0119369
LOC110813637	gene9203	2.24819	0.000373314
LOC110812672	gene8358	2.24384	0.0475725
LOC110806569	gene2928	2.2389	0.00805567
LOC110822120	gene16733	2.21221	0.0238035
LOC110808931	gene4982	2.20983	0.000319401
LOC110816680	gene11960	2.20766	0.0376477
LOC110815841	gene11229	2.18097	0.0116756
LOC110818786	gene13825	2.17984	0.0190555
LOC110807011	gene375	2.16668	0.0396431
LOC110821234	gene16193	2.16387	0.0475048
LOC110814747	gene10152	2.16239	0.0071699
LOC110809673	gene5692	2.16094	0.000523811
LOC110819139	gene14239	2.15586	0.000290674
LOC110824645	gene19081	2.15362	0.00034003
LOC110818224	gene13316	2.11017	0.0312319
LOC110814573	gene10031	2.08739	0.0165849
LOC110816106	gene11458	2.08375	0.00194016
LOC110821768	gene16547	2.08284	0.00514466
LOC110815330	gene10674	2.07166	0.00101163
LOC110820147	gene14983	2.06599	0.00395795
LOC110816161	gene11411	2.0632	0.0161916
LOC110816141	gene11459	2.05845	0.000923303
LOC110810118	gene6069	2.05281	0.00277355
LOC110806431	gene2819	2.05279	0.000155932
LOC110816390	gene11668	2.05258	0.028194
LOC110814401	gene9810	2.04162	0.000356164
LOC110813468	gene1023	2.02673	0.00186564
LOC110808203	gene4373	2.00057	0.00215025
LOC110810408	gene6409	1.99501	0.026939
LOC110811999	gene7702	1.98942	0.00788704
LOC110807012	gene3318	1.98879	0.0276463
LOC110810670	gene6558	1.9849	0.00996621
LOC110815715	gene10975	1.98487	0.0336664
LOC110815717	gene10962	1.9842	0.000235625
LOC110808681	gene4834	1.96742	0.0047052
LOC110822044	gene16774	1.9546	0.00058017
LOC110811052	gene6955	1.95245	0.000907559
LOC110813759	gene9261	1.95185	0.0219161
LOC110808205	gene4378	1.94443	0.00447988
LOC110815411	gene10818	1.93654	0.000390392
LOC110818515	gene13652	1.9338	0.0114108
LOC110815726	gene11022	1.93269	0.0394195
LOC110825262	gene19647	1.93066	0.00335722
LOC110814474	gene9924	1.93043	0.0002847
LOC110815153	gene10566	1.92524	0.0111925
LOC110810929	gene6757	1.91921	0.00337424
LOC110823378	gene17831	1.91118	0.00327472
LOC110819415	gene14477	1.90602	0.00335954
LOC110821756	gene16505	1.90243	0.00145863
LOC110821739	gene16474	1.90216	0.000229392
LOC110819639	gene14682	1.89934	0.0013599
LOC110808483	gene528	1.8954	0.000631894
LOC110810162	gene6108	1.88524	0.0123154
LOC110817177	gene12303	1.88328	0.0187765
LOC110808164	gene4292	1.8741	0.0167851
LOC110807890	gene470	1.87208	0.0047997
LOC110807139	gene3412	1.87099	0.00518799
LOC110810822	gene6679	1.86919	0.00167912
LOC110823039	gene17540	1.86332	0.000135396
LOC110826379	gene2622	1.85853	0.0428389
LOC110812396	gene96	1.8574	0.0103088
LOC110812187	gene7895	1.85303	0.0112251
LOC110814889	gene10349	1.85136	0.000587133
LOC110823930	gene18749	1.84874	0.00154323
LOC110815006	gene10447	1.84771	0.0170471
LOC110820778	gene187	1.84295	0.0148863
LOC110824102	gene18415	1.83238	0.0106752
LOC110815780	gene11005	1.82838	0.000326165
LOC110806953	gene3243	1.82795	0.0191351
LOC110812168	gene7836	1.82512	0.0119783
LOC110811107	gene6940	1.82089	0.00451601
LOC110823417	gene18111	1.82036	0.002608
LOC110825810	gene240	1.8184	0.00010483
LOC110814657	gene10000	1.81652	0.0304503
LOC110822123	gene16677	1.81495	0.0176549
LOC110819324	gene14258	1.8138	0.0024066
LOC110807447	gene3681	1.81164	0.0475997
LOC110819826	gene1615	1.80798	0.00135088
LOC110826383	gene2636	1.80697	0.00290715
LOC110808488	gene4648	1.80367	0.00674145
LOC110820889	gene15727	1.80251	0.000133017
LOC110825239	gene19628	1.80113	0.0207609
LOC110819844	gene14790	1.79857	0.0165917
LOC110815447	gene10704	1.7918	0.00670132
LOC110819234	gene14221	1.78978	0.00445326
LOC110814860	gene10284	1.78966	0.00610182
LOC110819147	gene14148	1.78574	0.00114241
LOC110808743	gene4867	1.78219	0.0124138
LOC110817856	gene12911	1.78149	0.0136257
LOC110821129	gene15816	1.77863	0.00100413
LOC110811090	gene6956	1.76771	0.0015246
LOC110808109	gene4306	1.76227	0.04762
LOC110809882	gene5866	1.76156	0.000871618
LOC110806331	gene2711	1.75747	0.00647845
LOC110816030	gene11356	1.75503	0.0044212
LOC110822640	gene17481	1.7398	0.00442959
LOC110807507	gene3711	1.73041	0.013333
LOC110813813	gene9242	1.72364	0.0270719
LOC110817107	gene12312	1.71791	0.00163249
LOC110810030	gene6014	1.71098	0.00679606
LOC110822982	gene1889	1.70689	0.0103093
LOC110820670	gene15636	1.70612	0.000140646
LOC110818602	gene13625	1.70531	0.0184854
LOC110812463	gene8109	1.7029	0.00800544
LOC110808384	gene4527	1.69587	0.00147595
LOC110810025	gene5954	1.69485	0.000559924
LOC110822337	gene1831	1.69073	0.000187696
LOC110807683	gene3886	1.68975	0.0117706
LOC110810985	gene782	1.68142	0.000296824
LOC110813998	gene9531	1.67918	0.00050309
LOC110815505	gene10705	1.67341	0.015168
LOC110815765	gene11109	1.67017	0.0199359
LOC110815466	gene10889	1.66153	0.000497917
LOC110807571	gene3809	1.65641	0.000460597
LOC110822825	gene17437	1.65511	0.00788704
LOC110810694	gene6583	1.64955	0.00051287
LOC110812237	gene899	1.64948	0.000126806
LOC110811290	gene7052	1.64584	0.000170189
LOC110812963	gene8687	1.6433	0.00102468
LOC110817493	gene12660	1.63702	0.0010486
LOC110816105	gene11453	1.63701	0.0154613
LOC110813921	gene9527	1.63605	0.00746661
LOC110807222	gene398	1.63012	0.0147421
LOC110814209	gene9730	1.62996	0.000138586
LOC110825014	gene19421	1.62148	0.00190689
LOC110813878	gene9419	1.61928	0.000670123
LOC110808820	gene4908	1.61817	0.00209918
LOC110822357	gene17009	1.61664	0.000845431
LOC110811887	gene868	1.61639	0.0389604
LOC110815267	gene10597	1.60782	0.000110043
LOC110807549	gene3763	1.59883	0.00425421
LOC110818056	gene13325	1.58836	0.00363749
LOC110825979	gene2277	1.58834	0.000495386
LOC110821217	gene16026	1.58825	0.00189336
LOC110823054	gene1894	1.58698	0.0126967
LOC110818069	gene13132	1.58585	0.00438919
LOC110814407	gene9819	1.58556	0.002372
LOC110825207	gene19599	1.58519	0.000255856
LOC110809468	gene5509	1.57608	0.0240807
LOC110809794	gene5788	1.57588	0.000570986
LOC110823091	gene17897	1.57355	0.0205834
LOC110812190	gene7846	1.5704	0.00955724
LOC110812553	gene8247	1.56329	0.000793481
LOC110822157	gene17151	1.56233	0.0249586
LOC110809641	gene5634	1.56068	0.00212378
LOC110810403	gene723	1.55977	0.00159913
LOC110820026	gene14944	1.55752	0.00114418
LOC110826420	gene2667	1.55388	0.0420072
LOC110810870	gene6719	1.55262	0.0148798
LOC110818280	gene13163	1.55192	0.00171821
LOC110807205	gene3486	1.54972	0.00952124
LOC110814590	gene10101	1.54781	0.000102588
LOC110818865	gene13773	1.5361	0.00391
LOC110806345	gene2728	1.5327	0.00200058
LOC110814992	gene10501	1.53145	0.000300639
LOC110812480	gene8212	1.53056	0.00699505
LOC110817343	gene12547	1.52673	0.000224429
LOC110806699	gene3045	1.52628	0.00335637
LOC110816435	gene11696	1.52323	0.000823772
LOC110811286	gene7087	1.52317	0.0102302
LOC110811697	gene7490	1.52107	0.000231643
LOC110817554	gene12762	1.51984	0.0182498
LOC110807313	gene3583	1.51855	0.000255223
LOC110819971	gene14845	1.51775	0.0123269
LOC110815151	gene10615	1.51742	0.0358208
LOC110816769	gene12037	1.51495	0.00451354
LOC110806925	gene3244	1.50738	0.000985054
LOC110813153	gene8773	1.50659	0.000154109
LOC110813446	gene9023	1.50532	0.000819902
LOC110824191	gene18603	1.50177	0.0198998
LOC110818030	gene13250	1.50098	0.000978496
LOC110814991	gene10431	-1.50095	0.000379655
LOC110823153	gene17813	-1.50302	0.000100146
LOC110807190	gene3479	-1.50351	0.00738555
LOC110809858	gene5836	-1.50372	0.00292166
LOC110821781	gene16331	-1.50393	0.000101517
LOC110813599	gene9073	-1.50449	0.00564035
LOC110807955	gene4141	-1.50468	0.00228408
LOC110810375	gene6227	-1.50498	0.000196752
LOC110807818	gene460	-1.50535	0.00380008
LOC110822321	gene1824	-1.50536	0.0011484
LOC110816649	gene11987	-1.50542	0.00929177
LOC110812631	gene940	-1.50662	0.00370735
LOC110823426	gene17850	-1.51216	0.025709
LOC110819949	gene14910	-1.51262	0.000116594
LOC110818742	gene13729	-1.51279	0.00161413
LOC110814850	gene10321	-1.51286	0.00820456
LOC110807616	gene3869	-1.51405	0.00108735
LOC110821949	gene16732	-1.51406	0.00441615
LOC110810640	gene6554	-1.51409	0.000520413
LOC110821724	gene16560	-1.51671	0.00985805
LOC110810748	gene757	-1.51865	0.0212479
LOC110807056	gene3356	-1.51968	0.00301492
LOC110812836	gene8491	-1.52104	0.000842353
LOC110818982	gene13960	-1.52123	0.0491022
LOC110809979	gene5950	-1.52474	0.0367047
LOC110817112	gene12340	-1.5291	0.000622148
LOC110808935	gene5021	-1.53056	0.000935067
LOC110822891	gene17445	-1.53092	0.0098232
LOC110825413	gene19785	-1.53757	0.0173044
LOC110815992	gene11370	-1.53788	0.000320407
LOC110819463	gene14455	-1.54325	0.0022177
LOC110813995	gene9513	-1.54683	0.0334974
LOC110807790	gene457	-1.54894	0.027365
LOC110813030	gene8667	-1.54986	0.0233662
LOC110814809	gene1153	-1.55058	0.00447988
LOC110826204	gene2473	-1.55171	0.000847141
LOC110824515	gene18963	-1.55294	0.000631411
LOC110810454	gene6387	-1.55368	0.000651047
LOC110819407	gene14416	-1.55561	0.0321593
LOC110815940	gene1246	-1.56323	0.0118128
LOC110806616	gene2981	-1.56331	0.0253828
LOC110825929	gene2231	-1.56419	0.0448136
LOC110816947	gene12168	-1.56603	0.00278758
LOC110811724	gene7506	-1.57305	0.0287692
LOC110820604	gene15534	-1.57451	0.0235047
LOC110809971	gene5912	-1.57746	0.0436923
LOC110823934	gene18462	-1.57941	0.0248938
LOC110824106	gene18620	-1.58348	0.000131583
LOC110813384	gene8993	-1.58708	0.0123269
LOC110812470	gene8131	-1.58917	0.000164373
LOC110806746	gene3107	-1.59264	0.00464266
LOC110808301	gene4456	-1.59384	0.0237558
LOC110820968	gene15778	-1.59431	0.00903679
LOC110812474	gene8167	-1.59524	0.00684223
LOC110819018	gene13925	-1.59603	0.00164061
LOC110807793	gene4015	-1.59704	0.0127931
LOC110823508	gene17787	-1.59787	0.049803
LOC110806632	gene2982	-1.60303	0.00736113
LOC110818264	gene13280	-1.6037	0.00557511
LOC110822316	gene16952	-1.60543	0.000933139
LOC110821132	gene15829	-1.60645	0.000339226
LOC110808509	gene4620	-1.60687	0.000296764
LOC110813121	gene104	-1.61267	0.0116821
LOC110813754	gene1051	-1.61286	0.0258825
LOC110813544	gene9104	-1.6129	0.000481645
LOC110821473	gene16200	-1.61773	0.000602972
LOC110813256	gene8879	-1.61835	0.00194016
LOC110822596	gene17519	-1.62028	0.0173647
LOC110808674	gene4808	-1.62346	0.0247008
LOC110817718	gene12776	-1.63096	0.000219985
LOC110813880	gene9422	-1.63197	0.0153992
LOC110815633	gene11087	-1.63234	0.0277833
LOC110811982	gene7712	-1.63548	0.0469427
LOC110815481	gene10702	-1.63792	0.000591671
LOC110811568	gene7310	-1.64003	0.0262282
LOC110818745	gene1527	-1.64244	0.000998056
LOC110821417	gene16047	-1.64428	0.0200848
LOC110816498	gene11744	-1.64437	0.0227026
LOC110823723	gene18260	-1.6447	0.000113923
LOC110823874	gene18125	-1.64684	0.0208208
LOC110823487	gene17764	-1.6489	0.000171269
LOC110821543	gene16222	-1.65022	0.0405814
LOC110823427	gene17849	-1.65107	0.00888229
LOC110825393	gene19767	-1.65433	0.000643701
LOC110823802	gene18208	-1.65513	0.000107796
LOC110810098	gene691	-1.65525	0.00244939
LOC110817645	gene12831	-1.66099	0.000649253
LOC110808466	gene4606	-1.66258	0.00372546
LOC110823815	gene18112	-1.66294	0.0409121
LOC110818939	gene14016	-1.66349	0.00415228
LOC110823210	gene17896	-1.67241	0.00737692
LOC110824247	gene18719	-1.67308	0.0100953
LOC110814611	gene10022	-1.67587	0.000300168
LOC110825937	gene2240	-1.6798	0.000169547
LOC110811710	gene856	-1.68703	0.000179364
LOC110819198	gene14332	-1.69002	0.00343381
LOC110807351	gene3613	-1.69119	0.000996239
LOC110806415	gene2792	-1.69142	0.00467846
LOC110806831	gene355	-1.69294	0.0378205
LOC110808737	gene4804	-1.69963	0.0420186
LOC110822559	gene17077	-1.70182	0.0120552
LOC110808911	gene4993	-1.70337	0.0146974
LOC110823512	gene17671	-1.70691	0.000793051
LOC110810866	gene769	-1.70731	0.0219584
LOC110823046	gene17626	-1.70853	0.00243464
LOC110826275	gene2544	-1.71462	0.0125704
LOC110815721	gene11010	-1.71554	0.000218772
LOC110810911	gene6794	-1.71806	0.0272284
LOC110821574	gene16440	-1.71929	0.000927375
LOC110821893	gene16702	-1.72042	0.000279454
LOC110808659	gene546	-1.72132	0.00323188
LOC110823714	gene18159	-1.7214	0.00162964
LOC110820095	gene15011	-1.72352	0.0445953
LOC110822304	gene16901	-1.72524	0.00122778
LOC110824904	gene19320	-1.72768	0.0003679
LOC110812926	gene8543	-1.73131	0.016791
LOC110813474	gene8979	-1.73194	0.000275309
LOC110821947	gene16643	-1.73328	0.000981478
LOC110823587	gene18282	-1.73383	0.049842
LOC110813869	gene9439	-1.73447	0.0120591
LOC110809536	gene5611	-1.73797	0.00096444
LOC110825678	gene20025	-1.74027	0.0264252
LOC110812273	gene904	-1.74099	0.00392828
LOC110813695	gene9270	-1.74258	0.0350205
LOC110816709	gene12003	-1.74424	0.000164348
LOC110822494	gene17050	-1.74592	0.00370406
LOC110820610	gene15679	-1.74922	0.0027475
LOC110809126	gene591	-1.75295	0.00875268
LOC110817032	gene12185	-1.75368	0.00618451
LOC110818911	gene13930	-1.75535	0.000336188
LOC110809083	gene5141	-1.75629	0.000122232
LOC110818171	gene13254	-1.75904	0.00068741
LOC110819542	gene14410	-1.75986	0.00465889
LOC110814291	gene9703	-1.76018	0.00166665
LOC110811586	gene7298	-1.76161	0.000274633
LOC110818350	gene13405	-1.76363	0.00408957
LOC110816577	gene1312	-1.76382	0.00825518
LOC110824774	gene19200	-1.76437	0.000796261
LOC110809428	gene5455	-1.77034	0.000121434
LOC110823814	gene223	-1.7719	0.0205466
LOC110824230	gene18563	-1.77364	0.000206489
LOC110813002	gene8666	-1.7767	0.0475725
LOC110813736	gene9315	-1.77768	0.000187943
LOC110825725	gene20070	-1.77914	0.0047045
LOC110807089	gene37	-1.78141	0.0104363
LOC110812152	gene7906	-1.78204	0.000976098
LOC110820023	gene14937	-1.78365	0.000414877
LOC110811728	gene7529	-1.78399	0.000300674
LOC110824962	gene19374	-1.7846	0.0023658
LOC110807046	gene3349	-1.78719	0.00311637
LOC110816213	gene1278	-1.79575	0.00817423
LOC110812956	gene8593	-1.7976	0.00440326
LOC110819675	gene14691	-1.80041	0.0134221
LOC110812617	gene8304	-1.80091	0.0360965
LOC110809885	gene5880	-1.80233	0.0370785
LOC110817465	gene147	-1.8044	0.0152601
LOC110810751	gene6629	-1.80568	0.0350169
LOC110824244	gene18540	-1.80612	0.00956293
LOC110824177	gene18739	-1.8062	0.00534991
LOC110813627	gene9113	-1.81307	0.00368321
LOC110810852	gene6715	-1.81349	0.0391471
LOC110815707	gene1231	-1.81716	0.000637696
LOC110812206	gene895	-1.81843	0.0174989
LOC110822609	gene17250	-1.8204	0.00137549
LOC110810913	gene6800	-1.82425	0.00243826
LOC110824199	gene18494	-1.82515	0.000758401
LOC110812105	gene7898	-1.83014	0.000850654
LOC110819202	gene14117	-1.83551	0.000206704
LOC110819964	gene1630	-1.84011	0.0312569
LOC110806533	gene2894	-1.84045	0.000294805
LOC110821988	gene1797	-1.84227	0.00134717
LOC110815231	gene10554	-1.84792	0.000320407
LOC110811729	gene7530	-1.85127	0.0125272
LOC110821690	gene16580	-1.8543	0.000399224
LOC110809856	gene5870	-1.85466	0.0237362
LOC110824824	gene19246	-1.85467	0.0493121
LOC110820447	gene15308	-1.85789	0.00392548
LOC110814119	gene9547	-1.85958	0.000304198
LOC110821542	gene16070	-1.86202	0.0408542
LOC110810850	gene6733	-1.86244	0.00823926
LOC110823710	gene18171	-1.86279	0.000213697
LOC110814662	gene10132	-1.86432	0.00356983
LOC110809079	gene5119	-1.86593	0.000427951
LOC110825973	gene2274	-1.87138	0.0283224
LOC110813072	gene8606	-1.87538	0.000631238
LOC110808520	gene4636	-1.87616	0.00617096
LOC110809643	gene5638	-1.88282	0.000847141
LOC110823904	gene18231	-1.88732	0.0250257
LOC110806730	gene3061	-1.89367	0.00191089
LOC110816085	gene11403	-1.8986	0.00371608
LOC110824790	gene2043	-1.90145	0.000379674
LOC110808448	gene4596	-1.9018	0.0020474
LOC110810877	gene6709	-1.90349	0.0430043
LOC110820316	gene15401	-1.90452	0.0146582
LOC110825096	gene19497	-1.905	0.00355443
LOC110811377	gene7197	-1.9057	0.00335312
LOC110823698	gene18385	-1.90625	0.00479546
LOC110822289	gene16911	-1.90983	0.0126483
LOC110808683	gene4799	-1.91097	0.00248637
LOC110819098	gene14059	-1.91138	0.00652754
LOC110809480	gene5519	-1.9151	0.00051913
LOC110811789	gene7546	-1.91619	0.00429357
LOC110810611	gene6499	-1.918	0.0191672
LOC110808757	gene4865	-1.91955	0.0087395
LOC110822662	gene17267	-1.9201	0.000151602
LOC110814322	gene9806	-1.92795	0.000245949
LOC110814544	gene10122	-1.9323	0.0011892
LOC110808065	gene4268	-1.9339	0.00321761
LOC110808255	gene4424	-1.93476	0.000500336
LOC110819106	gene14075	-1.93752	0.0212125
LOC110808953	gene5068	-1.94267	0.00467139
LOC110825077	gene2064	-1.94644	0.00290111
LOC110809763	gene5718	-1.94665	0.000253014
LOC110819464	gene14456	-1.9471	0.0274112
LOC110822194	gene17051	-1.95939	0.00134059
LOC110808439	gene4561	-1.96307	0.0469486
LOC110822526	gene17143	-1.96918	0.0262258
LOC110809684	gene5704	-1.97037	0.00475614
LOC110810784	gene6646	-1.97058	0.0100039
LOC110810264	gene6208	-1.97115	0.0231956
LOC110809387	gene5434	-1.97507	0.000673445
LOC110811623	gene7397	-1.97533	0.000210671
LOC110808332	gene4496	-1.97893	0.000374961
LOC110812680	gene8397	-1.98046	0.0113834
LOC110824179	gene226	-1.98195	0.000985054
LOC110822876	gene17526	-1.98268	0.00138802
LOC110817717	gene12828	-1.98276	0.0090586
LOC110820647	gene15539	-1.99369	0.00109826
LOC110820387	gene15388	-1.99547	0.0402854
LOC110823472	gene17871	-1.99645	0.00214276
LOC110807213	gene3495	-2.00323	0.000108455
LOC110809880	gene5858	-2.00472	0.00152029
LOC110821415	gene16191	-2.00585	0.00391717
LOC110807810	gene3996	-2.00631	0.000778932
LOC110812072	gene7803	-2.00699	0.012698
LOC110814487	gene9986	-2.00786	0.026253
LOC110808145	gene4323	-2.00996	0.00603561
LOC110825736	gene20080	-2.01875	0.0413052
LOC110813897	gene9421	-2.02192	0.00018612
LOC110822728	gene17372	-2.02388	0.0281024
LOC110821922	gene16690	-2.02623	0.0348222
LOC110824025	gene18666	-2.02784	0.00022213
LOC110816882	gene12123	-2.02835	0.0165811
LOC110810592	gene6513	-2.03677	0.00679878
LOC110812067	gene7811	-2.04351	0.000104811
LOC110818238	gene13285	-2.04451	0.0417123
LOC110822610	gene17249	-2.05	0.00604142
LOC110812204	gene7913	-2.05314	0.00189709
LOC110821128	gene15815	-2.05661	0.00123574
LOC110826091	gene271	-2.06063	0.0385929
LOC110814034	gene9576	-2.07001	0.000159481
LOC110813900	gene9423	-2.07156	0.0151997
LOC110821241	gene16035	-2.07772	0.0447634
LOC110816060	gene11305	-2.07845	0.0233614
LOC110814111	gene9562	-2.07897	0.0015007
LOC110806707	gene3072	-2.08072	0.000562158
LOC110815499	gene10693	-2.08481	0.00139275
LOC110824171	gene18596	-2.08581	0.000322726
LOC110814987	gene10281	-2.08798	0.00012702
LOC110810229	gene6172	-2.0899	0.00999921
LOC110809660	gene5684	-2.10037	0.0235582
LOC110814458	gene9850	-2.1019	0.00234117
LOC110822804	gene17477	-2.10231	0.00958947
LOC110811263	gene7056	-2.10298	0.000176344
LOC110815521	gene10757	-2.10368	0.0170406
LOC110807057	gene3357	-2.10901	0.00985766
LOC110806624	gene2984	-2.11216	0.0379279
LOC110807399	gene3666	-2.11321	0.00310919
LOC110814120	gene9629	-2.11476	0.00031533
LOC110810840	gene79	-2.11864	0.00880405
LOC110811471	gene7242	-2.12353	0.00337418
LOC110808375	gene4519	-2.12869	0.0346421
LOC110818364	gene13442	-2.13151	0.000106153
LOC110815341	gene10798	-2.13873	0.0275986
LOC110808585	gene6	-2.14601	0.000220434
LOC110824875	gene19293	-2.14976	0.000618338
LOC110809149	gene5198	-2.1512	0.00153263
LOC110815969	gene11330	-2.15606	0.0110551
LOC110814725	gene10196	-2.16452	0.0137367
LOC110813887	gene9416	-2.1695	0.00537149
LOC110810677	gene6574	-2.17513	0.000592194
LOC110817838	gene12960	-2.18362	0.000477999
LOC110825948	gene2250	-2.19143	0.000220202
LOC110813094	gene8709	-2.19187	0.00268328
LOC110808667	gene4801	-2.19352	0.00012181
LOC110822426	gene15	-2.21074	0.0281206
LOC110806384	gene2776	-2.23762	0.000140206
LOC110821905	gene16746	-2.24496	0.00214774
LOC110822377	gene16891	-2.24877	0.00127586
LOC110810645	gene6535	-2.2542	0.00019233
LOC110821746	gene16551	-2.25531	0.00569243
LOC110825885	gene249	-2.26033	0.0361464
LOC110820712	gene15519	-2.26146	0.000252311
LOC110825325	gene19704	-2.26748	0.0433171
LOC110819660	gene14716	-2.27252	0.000165923
LOC110813475	gene8953	-2.28426	0.0375788
LOC110823062	gene17578	-2.29097	0.00997636
LOC110823757	gene18250	-2.2982	0.00736496
LOC110825816	gene2135	-2.30107	0.00184215
LOC110815696	gene10996	-2.3015	0.0475311
LOC110821855	gene16425	-2.30585	0.000539359
LOC110822663	gene17272	-2.31213	0.00459608
LOC110825266	gene19652	-2.31315	0.0344362
LOC110814277	gene9739	-2.32206	0.000179607
LOC110815229	gene10612	-2.32754	0.0206137
LOC110812443	gene8116	-2.34864	0.000358351
LOC110819620	gene14459	-2.34932	0.000793465
LOC110812264	gene7950	-2.35093	0.00033845
LOC110825260	gene19646	-2.3545	0.0129678
LOC110813262	gene8910	-2.35576	0.00115745
LOC110810860	gene6714	-2.37048	0.00788704
LOC110821984	gene16716	-2.37199	0.0079355
LOC110809166	gene5214	-2.37745	0.00198007
LOC110808069	gene4239	-2.39137	0.00030161
LOC110808110	gene4328	-2.39636	0.0108459
LOC110822264	gene16992	-2.39737	0.000526329
LOC110825234	gene19623	-2.41669	0.000245949
LOC110806739	gene33	-2.42919	0.0431514
LOC110822169	gene16930	-2.43631	0.000286299
LOC110824976	gene19388	-2.43844	0.0058994
LOC110810270	gene6300	-2.44134	0.00218339
LOC110815150	gene10614	-2.45083	0.000845431
LOC110824841	gene19262	-2.45576	0.00980042
LOC110813036	gene978	-2.46059	0.0100711
LOC110814665	gene10115	-2.46847	0.000133488
LOC110807511	gene3732	-2.47028	0.000414455
LOC110808976	gene5089	-2.4838	0.0050608
LOC110820620	gene1689	-2.48844	0.00182381
LOC110813774	gene9278	-2.50552	0.00572775
LOC110813545	gene9105	-2.50757	0.00423524
LOC110824532	gene2022	-2.50917	0.0140678
LOC110824489	gene18940	-2.51179	0.0191361
LOC110821832	gene16364	-2.53894	0.00147594
LOC110826021	gene2316	-2.56523	0.00392666
LOC110815908	gene11219	-2.56737	0.0083277
LOC110822599	gene17421	-2.56807	0.0159635
LOC110821280	gene16022	-2.58167	0.000230643
LOC110809806	gene659	-2.58779	0.000705773
LOC110818555	gene13611	-2.5954	0.00225595
LOC110810875	gene770	-2.59784	0.000182197
LOC110811103	gene6892	-2.60201	0.000552019
LOC110806484	gene2853	-2.60488	0.00186941
LOC110813945	gene9497	-2.60912	0.0160275
LOC110823528	gene17921	-2.62271	0.0146785
LOC110806670	gene3035	-2.65594	0.0478327
LOC110821028	gene15804	-2.66601	0.00234117
LOC110816915	gene12126	-2.67911	0.0020001
LOC110808456	gene4572	-2.70136	0.000158587
LOC110817057	gene12267	-2.70755	0.000229821
LOC110812299	gene8046	-2.71052	0.000225702
LOC110823428	gene17715	-2.71147	0.0019077
LOC110813909	gene9428	-2.74738	0.0172018
LOC110814909	gene1159	-2.75162	0.00602233
LOC110811287	gene7024	-2.76897	0.0124102
LOC110806434	gene2801	-2.79119	0.000377622
LOC110817531	gene12682	-2.8028	0.00218339
LOC110823460	gene17920	-2.81201	0.0117749
LOC110823402	gene17774	-2.81755	0.000131994
LOC110810897	gene773	-2.85471	0.00524094
LOC110810386	gene6302	-2.88399	0.00010417
LOC110809990	gene6009	-2.89606	0.000462787
LOC110821284	gene16050	-2.90061	0.00284597
LOC110818922	gene13990	-2.93524	0.00766703
LOC110816321	gene11616	-2.94751	0.0492936
LOC110824881	gene2050	-2.95773	0.00139883
LOC110806955	gene3245	-2.96439	0.0043272
LOC110822119	gene16657	-2.96912	0.000658512
LOC110809991	gene5971	-2.9914	0.000551652
LOC110820381	gene15372	-2.99563	0.0175942
LOC110819596	gene14549	-3.01388	0.00335954
LOC110819017	gene13989	-3.0282	0.0326526
LOC110824922	gene19336	-3.04566	0.015265
LOC110813802	gene113	-3.05573	0.00104838
LOC110817336	gene12506	-3.06197	0.0242527
LOC110806825	gene3156	-3.09936	0.00293852
LOC110821471	gene16025	-3.10264	0.000165366
LOC110813124	gene8768	-3.15988	0.0222556
LOC110814028	gene9609	-3.17213	0.000689124
LOC110823866	gene1966	-3.18393	0.00610777
LOC110816545	gene11750	-3.21319	0.000233053
LOC110817558	gene12732	-3.22666	0.0425989
LOC110812969	gene8660	-3.22895	0.000384444
LOC110826372	gene2624	-3.26495	0.0395572
LOC110818492	gene13540	-3.27543	0.0269505
LOC110822103	gene16803	-3.27658	0.00039021
LOC110809809	gene5824	-3.28373	0.00139196
LOC110816526	gene11805	-3.29373	0.00280259
LOC110815009	gene10453	-3.34641	0.00366235
LOC110807071	gene3370	-3.36652	0.0142966
LOC110825910	gene2222	-3.43889	0.00269677
LOC110825565	gene19923	-3.54344	0.000791165
LOC110823432	gene17679	-3.54378	0.00340869
LOC110812025	gene7765	-3.6741	0.0228463
LOC110822274	gene16882	-3.77157	0.00686784
LOC110822370	gene17004	-3.82895	0.00271462
LOC110822295	gene17037	-3.86522	0.00687572
LOC110810198	gene6164	-3.93279	0.00473396
LOC110821971	gene1796	-3.9943	0.000281173
LOC110823303	gene18002	-4.03967	0.00690313
LOC110808393	gene4547	-4.42859	0.000268065
LOC110826398	gene2660	-4.53033	0.00402416
LOC110808736	gene4805	-4.8596	0.0120374
LOC110821735	gene16550	-6.02974	0.000335034
LOC110809774	gene5751	-6.57949	0.000240689

## Sheet: C0h vs T24h
Gene ID (NCBI)	Gene	log2FoldChange	padj
LOC110810809	gene6686	6.7086	0.000540476
LOC110806985	gene3308	6.56201	0.000392186
LOC110814280	gene9755	6.54788	0.000467553
LOC110824429	gene18883	6.47498	0.00021604
LOC110811758	gene7467	6.42628	0.000254088
LOC110809092	gene5100	6.24985	0.000305052
LOC110810244	gene708	6.2469	0.000676811
LOC110823396	gene18043	6.08732	0.000175261
LOC110817068	gene12310	6.00028	0.000566662
LOC110809072	gene5104	5.97457	0.000156976
LOC110816417	gene11727	5.93393	0.00129203
LOC110821409	gene16110	5.87162	0.000435509
LOC110807921	gene4125	5.82109	0.00806846
LOC110825403	gene19776	5.81722	0.00396476
LOC110826223	gene2483	5.69452	0.000806287
LOC110817069	gene12311	5.43475	0.0022393
LOC110811030	gene6870	5.32329	0.00202359
LOC110824107	gene18464	5.15684	0.00874812
LOC110812176	gene7863	5.06391	0.0463107
LOC110820900	gene15701	5.04688	0.000367621
LOC110812481	gene8211	5.02504	0.037901
LOC110821757	gene16548	4.88436	0.000453491
LOC110816250	gene11517	4.87317	0.000194418
LOC110823727	gene18173	4.69646	0.0139084
LOC110815468	gene10711	4.67578	0.00269916
LOC110818850	gene13728	4.65549	0.000409584
LOC110809043	gene5102	4.6037	0.00726575
LOC110810332	gene6273	4.59129	0.0015769
LOC110807283	gene3550	4.57634	0.00344732
LOC110811899	gene7592	4.53641	0.00443605
LOC110825605	gene19959	4.53167	0.000525096
LOC110822015	gene16663	4.4578	0.00483716
LOC110825349	gene19727	4.43814	0.000838893
LOC110810170	gene6112	4.37769	0.0256965
LOC110810810	gene6687	4.37449	0.00398627
LOC110814904	gene10400	4.35461	0.0314747
LOC110807162	gene3450	4.33837	0.0371343
LOC110826366	gene2618	4.3087	0.000155021
LOC110814178	gene9697	4.28564	0.0399359
LOC110806997	gene3281	4.26373	0.000594534
LOC110819282	gene13	4.18105	0.0163123
LOC110824603	gene19043	4.13548	0.0471791
LOC110817736	gene12954	4.10648	0.0166402
LOC110815766	gene11115	4.09902	0.0113049
LOC110814497	gene9969	4.04784	0.00206855
LOC110821276	gene15998	4.02233	0.00671097
LOC110826274	gene2536	3.96678	0.00592639
LOC110809908	gene5849	3.95993	0.00489959
LOC110807493	gene3761	3.89907	0.000838893
LOC110824981	gene19391	3.81957	0.0143574
LOC110819286	gene14121	3.80193	0.000504288
LOC110823951	gene18463	3.79651	0.00277429
LOC110807940	gene4145	3.79032	0.0393068
LOC110814288	gene9733	3.72174	0.0202655
LOC110806459	gene2837	3.71097	0.0127433
LOC110813215	gene8831	3.70485	0.0282601
LOC110806540	gene2910	3.64227	0.00821973
LOC110819674	gene1601	3.62819	0.00256782
LOC110807118	gene386	3.61772	0.00922227
LOC110817127	gene1364	3.60171	0.0153915
LOC110826144	gene2418	3.57678	0.000233832
LOC110812698	gene8296	3.56535	0.0290646
LOC110815157	gene10588	3.56243	0.0238503
LOC110807260	gene402	3.54624	0.0303525
LOC110815698	gene11004	3.54474	0.0110728
LOC110822404	gene17008	3.54146	0.000649913
LOC110825854	gene245	3.53944	0.00574088
LOC110814125	gene9623	3.49007	0.00393903
LOC110807708	gene3938	3.47058	0.000982375
LOC110817716	gene12788	3.45112	0.000198316
LOC110816154	gene11430	3.40423	0.00452674
LOC110809693	gene5660	3.38849	0.000125215
LOC110812036	gene7755	3.38418	0.00378229
LOC110821869	gene16463	3.27978	0.0115677
LOC110821497	gene16113	3.23736	0.0109296
LOC110823704	gene18410	3.21945	0.000129272
LOC110818978	gene13979	3.20898	0.000494384
LOC110824345	gene18816	3.17197	0.000193483
LOC110808317	gene4477	3.16922	0.00148083
LOC110814791	gene10222	3.16609	0.0367423
LOC110824272	gene18431	3.14891	0.00039162
LOC110820053	gene14917	3.1438	0.00387594
LOC110825221	gene2074	3.11437	0.0183956
LOC110823716	gene18150	3.0817	0.00275545
LOC110822347	gene16896	3.07079	0.00176736
LOC110819982	gene14852	3.06551	0.0419132
LOC110807236	gene3502	3.05278	0.00818633
LOC110807504	gene3753	3.02788	0.0333013
LOC110814726	gene10223	2.97382	0.000189796
LOC110822281	gene16968	2.95935	0.0040852
LOC110812528	gene8220	2.95227	0.00911911
LOC110821850	gene16564	2.94278	0.00287717
LOC110810705	gene6529	2.93756	0.00418029
LOC110818896	gene13854	2.91487	0.000204816
LOC110807646	gene3879	2.89461	0.0130243
LOC110820004	gene1633	2.87853	0.021027
LOC110816680	gene11960	2.87633	0.0264609
LOC110825903	gene2210	2.86925	0.00395008
LOC110807549	gene3763	2.8626	0.044964
LOC110810110	gene6027	2.84744	0.00122188
LOC110825239	gene19628	2.84217	0.000436736
LOC110806569	gene2928	2.8328	0.000463356
LOC110806451	gene314	2.83175	0.00400858
LOC110809502	gene5515	2.82509	0.0103641
LOC110824191	gene18603	2.82289	0.000445366
LOC110809158	gene5207	2.81907	0.0163231
LOC110815921	gene11259	2.77828	0.00992918
LOC110810621	gene6477	2.76407	0.0121135
LOC110820150	gene15100	2.75556	0.00785295
LOC110810385	gene6205	2.74819	0.0345838
LOC110818095	gene13256	2.74554	0.0463107
LOC110825934	gene2236	2.71895	0.00566572
LOC110806871	gene3189	2.69746	0.0474017
LOC110819729	gene14636	2.6964	0.0139753
LOC110808219	gene505	2.68822	0.0429136
LOC110824906	gene19322	2.68306	0.0263764
LOC110808931	gene4982	2.67462	0.00141828
LOC110819844	gene14790	2.66655	0.000146934
LOC110822305	gene16949	2.65528	0.0201356
LOC110823784	gene18214	2.63062	0.00518738
LOC110823819	gene18238	2.62494	0.00147898
LOC110820923	gene1713	2.61716	0.00890216
LOC110811270	gene7022	2.60973	0.0180981
LOC110810814	gene6678	2.6036	0.0341981
LOC110813006	gene8676	2.59967	0.000566662
LOC110814552	gene10045	2.57969	0.00834441
LOC110816073	gene11390	2.57398	0.000463356
LOC110817783	gene13005	2.56888	0.0468312
LOC110813822	gene9365	2.5671	0.0321175
LOC110818006	gene153	2.56645	0.000127395
LOC110823186	gene17706	2.56616	0.000688216
LOC110814889	gene10349	2.55131	0.00179377
LOC110810326	gene6203	2.53686	0.0478583
LOC110817605	gene12723	2.5252	0.00149457
LOC110824558	gene19002	2.51719	0.00628962
LOC110813481	gene9189	2.49965	0.0410055
LOC110822898	gene17326	2.4772	0.0468999
LOC110822334	gene17022	2.47161	0.0051228
LOC110812948	gene965	2.46119	0.0100954
LOC110812482	gene926	2.44349	0.0150163
LOC110808929	gene4984	2.44028	0.0191893
LOC110809577	gene5609	2.43989	0.000391636
LOC110819971	gene14845	2.42057	0.000168649
LOC110815898	gene11157	2.41857	0.0247632
LOC110814937	gene10379	2.39066	0.000924767
LOC110820511	gene15373	2.38741	0.00236592
LOC110823299	gene17939	2.35914	0.00998942
LOC110814803	gene10205	2.34659	0.0164831
LOC110809625	gene5670	2.32884	0.0440459
LOC110816772	gene12000	2.32104	0.00158977
LOC110814278	gene9756	2.3086	0.00559205
LOC110822270	gene16856	2.28675	0.0111575
LOC110825949	gene2251	2.28248	0.00110166
LOC110812194	gene7817	2.27908	0.0137692
LOC110810033	gene683	2.26597	0.000346376
LOC110815765	gene11109	2.26161	0.00450249
LOC110809972	gene677	2.2488	0.00388903
LOC110814177	gene9653	2.24042	0.0129494
LOC110807061	gene3359	2.23929	0.0309423
LOC110814507	gene1121	2.23487	0.000828422
LOC110812646	gene8352	2.22761	0.000112352
LOC110816030	gene11356	2.22219	0.00141791
LOC110808801	gene4909	2.21469	0.000147189
LOC110808657	gene4773	2.21057	0.00927677
LOC110825187	gene2073	2.1711	0.00114254
LOC110808364	gene518	2.16328	0.00850174
LOC110824174	gene18742	2.15856	0.000653372
LOC110810139	gene693	2.15674	0.0299594
LOC110807914	gene4110	2.14241	0.0329581
LOC110811987	gene7736	2.13519	0.00458135
LOC110811999	gene7702	2.12266	0.0047831
LOC110821321	gene16233	2.11745	0.00013749
LOC110823546	gene1933	2.11264	0.000959972
LOC110819631	gene14604	2.1089	0.023633
LOC110815264	gene10587	2.09994	0.000972222
LOC110814454	gene9918	2.09932	0.0301816
LOC110806974	gene3309	2.09228	0.0287025
LOC110810932	gene6764	2.08649	0.00330024
LOC110807222	gene398	2.08279	0.0080775
LOC110823515	gene18067	2.07342	0.000884003
LOC110824102	gene18415	2.06256	0.00400858
LOC110815741	gene11008	2.0621	0.00176736
LOC110826270	gene2545	2.05637	0.0279095
LOC110810025	gene5954	2.05561	0.000576986
LOC110816332	gene11601	2.05518	0.000321114
LOC110808849	gene4926	2.05137	0.000956797
LOC110824635	gene19072	2.04472	0.0303762
LOC110817759	gene13014	2.04361	0.0285879
LOC110807647	gene3878	2.04208	0.044922
LOC110818280	gene13163	2.03873	0.000211219
LOC110818149	gene13137	2.03321	0.0216944
LOC110806596	gene2950	2.03122	0.000884003
LOC110824762	gene19188	2.02982	0.00115531
LOC110817895	gene13073	2.02882	0.00131252
LOC110813242	gene999	2.02762	0.00112225
LOC110823918	gene18679	2.02489	0.000146539
LOC110822337	gene1831	2.01265	0.000152878
LOC110808295	gene4479	2.00932	0.000147561
LOC110823830	gene18179	1.997	0.0180834
LOC110825516	gene19881	1.99158	0.00278149
LOC110823429	gene18079	1.99069	0.00164579
LOC110822098	gene16743	1.98705	0.000643948
LOC110820315	gene15205	1.97601	0.000946659
LOC110808212	gene4332	1.96543	0.0132591
LOC110814849	gene10350	1.96403	0.000436188
TRNAS-UGA	gene9750	1.96212	0.00631448
LOC110814590	gene10101	1.9541	0.00201281
LOC110810929	gene6757	1.94894	0.0339735
LOC110806713	gene3059	1.94352	0.000326818
LOC110815808	gene11209	1.93753	0.00150719
LOC110811719	gene7450	1.93621	0.000206417
LOC110809162	gene5224	1.93153	0.0020722
LOC110823390	gene17836	1.92904	0.0234202
LOC110812463	gene8109	1.91913	0.00909721
LOC110816435	gene11696	1.91585	0.000217038
LOC110812190	gene7846	1.91398	0.00945396
LOC110823942	gene18648	1.90913	0.03751
LOC110810619	gene6478	1.909	0.00565876
LOC110814932	gene10377	1.89978	0.0191744
LOC110822359	gene17176	1.89323	0.00812039
LOC110806378	gene2777	1.8914	0.0171035
LOC110806660	gene3007	1.88474	0.0379956
LOC110818272	gene13199	1.88062	0.000190007
LOC110812711	gene8326	1.87907	0.0141066
LOC110820710	gene14	1.87344	0.00756543
LOC110818515	gene13652	1.86643	0.0390656
LOC110825315	gene2086	1.85968	0.00136115
LOC110816578	gene11725	1.85174	0.00396326
LOC110809916	gene5947	1.85108	0.0039751
LOC110809142	gene5204	1.85089	0.0194207
LOC110815267	gene10597	1.84775	0.000105716
LOC110822390	gene17071	1.84288	0.000125215
LOC110816189	gene11466	1.83906	0.000696336
LOC110807485	gene3738	1.83699	0.019195
LOC110821264	gene16007	1.82642	0.000391572
LOC110817107	gene12312	1.82642	0.0255015
LOC110808335	gene4451	1.81309	0.030067
LOC110817988	gene13351	1.80989	0.0200953
LOC110823550	gene17862	1.80975	0.000306973
LOC110825079	gene19481	1.80878	0.000102317
LOC110820354	gene15268	1.80775	0.000640915
LOC110813130	gene8741	1.80733	0.0397691
LOC110822258	gene16940	1.79897	0.0131639
LOC110815330	gene10674	1.796	0.00109591
LOC110823000	gene17594	1.79596	0.0108777
LOC110812137	gene7938	1.7944	0.000946659
LOC110806568	gene2929	1.78817	0.00341168
LOC110821499	gene16014	1.78774	0.00799187
LOC110820631	gene15430	1.78695	0.000336524
LOC110809160	gene5223	1.77414	0.00557248
LOC110820322	gene15352	1.76396	0.0303559
LOC110822824	gene17356	1.76283	0.000172731
LOC110815014	gene10472	1.75964	0.0166713
LOC110821774	gene16507	1.75812	0.0331084
LOC110815246	gene1184	1.75677	0.00176153
LOC110810694	gene6583	1.75635	0.00292137
LOC110811269	gene7109	1.75079	0.00628962
LOC110820246	gene15167	1.74633	0.0147127
LOC110810985	gene782	1.74476	0.000956797
LOC110824645	gene19081	1.74434	0.00595522
LOC110822981	gene17606	1.7427	0.000452555
LOC110815666	gene10992	1.74223	0.0359608
LOC110807490	gene3752	1.74077	0.000201173
LOC110814447	gene9889	1.74003	0.00151435
LOC110814710	gene10151	1.73658	0.0430046
LOC110819103	gene14071	1.73211	0.0154419
LOC110820147	gene14983	1.73151	0.0279007
LOC110825922	gene2225	1.72683	0.000390684
LOC110818892	gene13704	1.72528	0.00144975
LOC110817727	gene12931	1.72322	0.000586597
LOC110811052	gene6955	1.72092	0.013952
LOC110811915	gene7608	1.7187	0.00163028
rrn16S	gene20323	1.71372	0.0167134
LOC110823091	gene17897	1.71129	0.0317447
LOC110824948	gene19360	1.70412	0.000194418
LOC110810431	gene6390	1.69686	0.00166853
LOC110813535	gene9087	1.68909	0.00107317
LOC110820402	gene15219	1.68019	0.0276738
LOC110814116	gene9551	1.67779	0.0197781
LOC110812027	gene884	1.66453	0.00557302
LOC110823930	gene18749	1.6604	0.0220292
LOC110818069	gene13132	1.65981	0.0017195
LOC110821697	gene16423	1.65827	0.00032526
LOC110813759	gene9261	1.65686	0.0281314
LOC110806790	gene3119	1.65606	0.00165219
LOC110818995	gene13964	1.65505	0.000184189
LOC110808477	gene4632	1.65453	0.00163786
LOC110814785	gene10163	1.65181	0.000134501
LOC110812963	gene8687	1.64452	0.00701877
LOC110820439	gene15329	1.64207	0.00047443
LOC110814027	gene9582	1.64196	0.00087076
LOC110813195	gene8797	1.63998	0.0377587
LOC110821319	gene16232	1.63603	0.00148086
LOC110826086	gene270	1.63552	0.00015754
LOC110824538	gene18984	1.63521	0.000146934
LOC110807275	gene404	1.63331	0.000611662
LOC110816728	gene11897	1.6313	0.0180599
LOC110808820	gene4908	1.62802	0.00126942
LOC110811839	gene7658	1.62296	0.000172731
LOC110807960	gene4151	1.62163	0.000951024
LOC110819972	gene14745	1.62073	0.0181971
LOC110822197	gene17049	1.62007	0.0488582
LOC110809351	gene5389	1.61393	0.00573607
LOC110809077	gene5139	1.60969	0.000929757
LOC110823747	gene1953	1.60622	0.0174521
LOC110806812	gene3142	1.60529	0.0431329
LOC110811285	gene7041	1.60059	0.0404329
LOC110826113	gene2394	1.59874	0.00628962
LOC110814947	gene10399	1.59852	0.0294709
LOC110820621	gene15487	1.59475	0.000881435
LOC110825014	gene19421	1.59258	0.00120541
LOC110818795	gene13775	1.59097	0.000759236
LOC110812396	gene96	1.58849	0.0191614
LOC110811620	gene7419	1.58824	0.00197
LOC110808488	gene4648	1.58326	0.00344732
LOC110823840	gene18300	1.58041	0.0205215
LOC110821721	gene16529	1.5777	0.00672363
LOC110817909	gene12948	1.57749	0.00632124
LOC110819324	gene14258	1.57684	0.0380498
LOC110809716	gene5730	1.57609	0.0363665
LOC110825489	gene19854	1.57538	0.00803021
LOC110823470	gene17972	1.5748	0.0142807
LOC110815271	gene10622	1.5747	0.0304498
LOC110813554	gene9168	1.57148	0.0117626
LOC110814096	gene9581	1.57062	0.000882567
LOC110813743	gene9343	1.57005	0.000906722
LOC110810314	gene6288	1.5693	0.000172731
LOC110811919	gene7634	1.56751	0.0174521
LOC110813391	gene8971	1.55897	0.0437028
LOC110819230	gene14200	1.55864	0.000102749
LOC110825926	gene2232	1.55335	0.000107885
LOC110820303	gene15091	1.54948	0.00384856
LOC110817958	gene12861	1.54799	0.0307224
LOC110809227	gene5293	1.54604	0.0231721
LOC110815289	gene10815	1.54216	0.0321815
LOC110820613	gene15617	1.53931	0.0396394
LOC110808396	gene4541	1.5391	0.00110296
LOC110809640	gene643	1.53887	0.0251618
LOC110808363	gene4501	1.53421	0.0248975
LOC110812706	gene8310	1.53249	0.00131292
LOC110810618	gene6442	1.53179	0.0148698
LOC110823961	gene18423	1.52651	0.000518648
LOC110816542	gene11722	1.52471	0.0318681
LOC110814401	gene9810	1.52228	0.0168421
LOC110817554	gene12762	1.52092	0.037901
LOC110816673	gene11925	1.5179	0.00109468
LOC110810465	gene6413	1.51722	0.0257669
LOC110821359	gene16104	1.51662	0.000964433
LOC110810405	gene6353	1.51507	0.0339196
LOC110826344	gene296	1.5131	0.000678325
LOC110816092	gene11392	1.50874	0.00196616
LOC110814671	gene10060	1.50855	0.0138248
LOC110813574	gene9077	1.50674	0.0113049
LOC110816967	gene12161	1.50487	0.0133677
LOC110824274	gene227	1.50267	0.000204513
LOC110821392	gene16290	-1.50015	0.0133568
LOC110807790	gene457	-1.50219	0.0491402
LOC110810607	gene6495	-1.50319	0.0032604
LOC110809990	gene6009	-1.50735	0.0484734
LOC110821463	gene16029	-1.50853	0.00219661
LOC110809283	gene5312	-1.50865	0.000516083
LOC110812186	gene7896	-1.51605	0.00111473
LOC110809731	gene5737	-1.51689	0.0369482
LOC110818991	gene13952	-1.51763	0.000532431
LOC110818315	gene13400	-1.51894	0.00713772
LOC110812548	gene8236	-1.51895	0.00663703
LOC110822771	gene17309	-1.51914	0.000110078
LOC110807399	gene3666	-1.51915	0.0432771
LOC110812688	gene8305	-1.52025	0.00580668
LOC110807355	gene3615	-1.52035	0.0103019
LOC110818178	gene13357	-1.52151	0.00426018
LOC110820057	gene14959	-1.52206	0.0206225
LOC110820603	gene15533	-1.52302	0.0018039
LOC110821958	gene16608	-1.52732	0.0114549
LOC110826296	gene2551	-1.52834	0.000910922
LOC110806425	gene2812	-1.53085	0.0242488
LOC110821194	gene15939	-1.53168	0.000960978
LOC110820023	gene14937	-1.53298	0.0131639
LOC110808520	gene4636	-1.5367	0.0392869
LOC110816366	gene1298	-1.53874	0.0194887
LOC110809114	gene5248	-1.54084	0.00550352
LOC110824432	gene18886	-1.54392	0.0422281
LOC110806537	gene2905	-1.5447	0.00315827
LOC110816153	gene11473	-1.54515	0.00998942
LOC110817403	gene1395	-1.54558	0.000197134
LOC110824803	gene19226	-1.54617	0.000586597
LOC110812760	gene8460	-1.55151	0.00806587
LOC110818947	gene14073	-1.55228	0.00152429
LOC110822872	gene17332	-1.55782	0.00182661
LOC110810122	gene6090	-1.55986	0.000677239
LOC110813601	gene9101	-1.56123	0.0217369
LOC110823495	gene18065	-1.5622	0.000157663
LOC110811863	gene7632	-1.56261	0.0438933
LOC110809802	gene5786	-1.56315	0.000340585
LOC110820667	gene15500	-1.56454	0.00509596
LOC110819026	gene14093	-1.56519	0.00283138
LOC110822212	gene17175	-1.56879	0.0231638
LOC110823137	gene17695	-1.57044	0.000236393
LOC110822243	gene16944	-1.57072	0.00248105
LOC110813645	gene1043	-1.57314	0.000180748
LOC110807982	gene4168	-1.57435	0.000161165
LOC110807983	gene4167	-1.57519	0.00048164
LOC110809428	gene5455	-1.57791	0.00592639
LOC110818642	gene13565	-1.57872	0.00111653
LOC110808220	gene4341	-1.58203	0.000518648
LOC110806390	gene2766	-1.5827	0.000174049
LOC110808751	gene4860	-1.58616	0.013485
LOC110809100	gene5147	-1.58694	0.0080122
LOC110808744	gene4846	-1.58924	0.000906722
LOC110807224	gene3508	-1.58979	0.0122354
LOC110811428	gene7258	-1.59084	0.0365684
LOC110809929	gene5909	-1.5911	0.000615839
LOC110814331	gene9848	-1.59138	0.000116246
LOC110811190	gene803	-1.59305	0.0198173
LOC110813237	gene8916	-1.59416	0.00285301
LOC110812750	gene8410	-1.59417	0.00505222
LOC110808454	gene4594	-1.59468	0.000661007
LOC110811983	gene7711	-1.59752	0.0191264
LOC110822849	gene17463	-1.59839	0.0126057
LOC110808911	gene4993	-1.60006	0.0381967
LOC110809145	gene5236	-1.60012	0.000854262
LOC110809386	gene5431	-1.60383	0.0176707
LOC110822559	gene17077	-1.60872	0.0232597
LOC110820490	gene15271	-1.60974	0.000713804
LOC110825299	gene19681	-1.61102	0.00439222
LOC110823935	gene18493	-1.61198	0.000431975
LOC110806384	gene2776	-1.61279	0.0275875
LOC110814119	gene9547	-1.61356	0.00535084
LOC110821902	gene16711	-1.61359	0.0171778
LOC110823134	gene17834	-1.6149	0.0363657
LOC110806876	gene4	-1.61696	0.0072745
LOC110813616	gene9144	-1.61752	0.0257121
LOC110807097	gene3374	-1.61956	0.000317016
LOC110810632	gene6465	-1.62246	0.0319185
LOC110817871	gene12981	-1.6256	0.0148387
LOC110813599	gene9073	-1.62661	0.0115315
LOC110823936	gene18591	-1.62726	0.016315
LOC110823851	gene18375	-1.63154	0.000367621
LOC110823810	gene18376	-1.63453	0.00447909
LOC110806730	gene3061	-1.63895	0.017634
LOC110807176	gene3459	-1.64206	0.00948016
LOC110820142	gene15042	-1.64301	0.00118378
LOC110816616	gene11881	-1.64492	0.000143146
LOC110809660	gene5684	-1.64678	0.000281196
LOC110820779	gene15502	-1.6485	0.0036704
LOC110818796	gene13826	-1.6523	0.000129231
LOC110824123	gene18524	-1.65345	0.00795022
LOC110810677	gene6574	-1.66097	0.0299364
LOC110818972	gene14086	-1.66185	0.0200534
LOC110808331	gene4495	-1.66194	0.0078872
LOC110821407	gene16190	-1.66677	0.000468513
LOC110808225	gene4387	-1.66742	0.00796404
LOC110822934	gene17553	-1.66772	0.0439422
LOC110818845	gene13910	-1.6742	0.000172887
LOC110818663	gene13676	-1.6759	0.0147323
LOC110812599	gene8283	-1.67666	0.00595872
LOC110820501	gene15402	-1.67824	0.00282841
LOC110815747	gene11043	-1.68279	0.00854087
LOC110825395	gene19769	-1.68518	0.00352209
LOC110820055	gene14928	-1.68884	0.0441121
LOC110812470	gene8131	-1.68927	0.00206511
LOC110815220	gene10658	-1.6932	0.000242115
LOC110819006	gene14030	-1.70087	0.00349089
LOC110812794	gene8450	-1.70334	0.00643166
LOC110809681	gene647	-1.70846	0.00259483
LOC110824784	gene19209	-1.71032	0.000194418
LOC110819249	gene1570	-1.71033	0.0111575
LOC110825678	gene20025	-1.71441	0.0206267
LOC110823259	gene17757	-1.71459	0.0314982
LOC110810229	gene6172	-1.71897	0.0314231
LOC110813932	gene9453	-1.71993	0.0333013
LOC110824790	gene2043	-1.73579	0.00185343
LOC110810202	gene6179	-1.74175	0.000225087
LOC110814206	gene9761	-1.74229	0.00375651
LOC110820170	gene15083	-1.74264	0.0473094
LOC110812817	gene8514	-1.74349	0.000114627
LOC110820892	gene15745	-1.74532	0.0367751
LOC110809233	gene5284	-1.7623	0.0232293
LOC110809427	gene5456	-1.76714	0.0265566
LOC110812795	gene8451	-1.76906	0.000259614
LOC110821752	gene16522	-1.76971	0.00016447
LOC110818485	gene13534	-1.77542	0.000492687
LOC110814987	gene10281	-1.77667	0.00384856
LOC110823869	gene18243	-1.77752	0.00101812
LOC110821170	gene15892	-1.77754	0.000361821
LOC110824588	gene19029	-1.7792	0.00014889
LOC110825064	gene19467	-1.78626	0.000131006
LOC110807089	gene37	-1.78695	0.0269699
LOC110816662	gene11946	-1.78857	0.000928256
LOC110825668	gene20015	-1.79878	0.00110891
LOC110813072	gene8606	-1.79885	0.000759236
LOC110807039	gene3354	-1.79901	0.0214786
LOC110821542	gene16070	-1.79982	0.0333968
LOC110822967	gene17534	-1.8011	0.000167166
LOC110809050	gene5121	-1.80658	0.00046487
LOC110807810	gene3996	-1.81251	0.0408537
LOC110813474	gene8979	-1.8126	0.00176153
LOC110808802	gene4898	-1.81455	0.000182029
LOC110809270	gene5302	-1.81555	0.0304532
LOC110809892	gene5851	-1.81592	0.00391634
LOC110816947	gene12168	-1.81769	0.00225211
LOC110820890	gene15746	-1.82058	0.00147898
LOC110817588	gene12719	-1.82385	0.0267422
LOC110811205	gene805	-1.82761	0.0484744
LOC110818417	gene13475	-1.83186	0.0129222
LOC110810267	gene6269	-1.83486	0.000567368
LOC110814442	gene9811	-1.83804	0.0330708
LOC110807369	gene3646	-1.83992	0.00707779
LOC110819121	gene14197	-1.84601	0.00238768
LOC110813045	gene8691	-1.84707	0.000198316
LOC110809367	gene5382	-1.84993	0.014569
LOC110811738	gene7558	-1.8511	0.00646739
LOC110811710	gene856	-1.85177	0.000198316
LOC110806778	gene3105	-1.85188	0.0242488
LOC110815354	gene10679	-1.85238	0.00349686
LOC110824430	gene18884	-1.85245	0.0416782
LOC110817717	gene12828	-1.85961	0.0246068
LOC110825851	gene2162	-1.8609	0.00686156
LOC110820091	gene14980	-1.86699	0.00396213
LOC110809149	gene5198	-1.86756	0.0140679
LOC110814827	gene10178	-1.88045	0.00205916
LOC110815969	gene11330	-1.88147	0.0279525
LOC110806905	gene35	-1.88343	0.0251345
LOC110813982	gene9471	-1.88806	0.0366075
LOC110811034	gene6854	-1.88966	0.0001374
LOC110823585	gene18217	-1.89357	0.0038178
LOC110818745	gene1527	-1.89559	0.00891267
LOC110823552	gene17942	-1.89643	0.00490522
LOC110811623	gene7397	-1.89674	0.00117476
LOC110817097	gene1360	-1.90055	0.000518648
LOC110824325	gene18790	-1.91518	0.0227604
LOC110825096	gene19497	-1.91604	0.0220086
LOC110814291	gene9703	-1.92986	0.00186825
LOC110821423	gene16257	-1.93179	0.0099454
LOC110825579	gene19934	-1.94323	0.031625
LOC110821473	gene16200	-1.94463	0.00041332
LOC110820127	gene15088	-1.94622	0.000192856
LOC110817740	gene13031	-1.94952	0.00305661
LOC110817465	gene147	-1.95252	0.01736
LOC110808585	gene6	-1.95329	0.000871761
LOC110814257	gene9720	-1.95351	0.000662678
LOC110821716	gene1771	-1.95448	0.000731314
LOC110821280	gene16022	-1.95692	0.0192158
LOC110814025	gene9586	-1.96358	0.000138959
LOC110806359	gene2737	-1.96372	0.000549354
LOC110814705	gene10139	-1.96485	0.0329286
LOC110825147	gene19545	-1.97142	0.0105544
LOC110822264	gene16992	-1.97451	0.00275354
LOC110820726	gene1698	-1.98381	0.00106432
LOC110808377	gene4520	-1.98541	0.0311928
LOC110821543	gene16222	-1.9856	0.0234989
LOC110820543	gene15375	-1.99102	0.000953703
LOC110813121	gene104	-1.99656	0.00197
LOC110816953	gene12148	-2.00083	0.00113089
LOC110822526	gene17143	-2.00458	0.0368712
LOC110821713	gene16374	-2.00511	0.00263936
LOC110812180	gene7884	-2.0092	0.00290218
LOC110823955	gene1977	-2.01271	0.000196253
LOC110811789	gene7546	-2.01362	0.00927213
LOC110818886	gene13780	-2.01805	0.00131092
LOC110819650	gene14720	-2.01894	0.000572908
LOC110808480	gene4639	-2.02225	0.000279236
LOC110814277	gene9739	-2.02624	0.00348017
LOC110813150	gene8769	-2.02671	0.0131639
LOC110806825	gene3156	-2.03297	0.0342719
LOC110813378	gene9013	-2.03347	0.00407519
LOC110816278	gene11555	-2.04116	0.0425145
LOC110825406	gene19779	-2.04301	0.0456619
LOC110811356	gene7174	-2.0485	0.0256573
LOC110824806	gene19229	-2.04894	0.0102232
LOC110826417	gene2672	-2.05113	0.00684155
LOC110825604	gene19958	-2.05399	0.00990671
LOC110811098	gene82	-2.05491	0.000646606
LOC110822076	gene16754	-2.05503	0.00915862
LOC110819382	gene14314	-2.05581	0.0425087
LOC110812495	gene8182	-2.05596	0.0107529
LOC110820206	gene1651	-2.05916	0.00116932
LOC110820604	gene15534	-2.06216	0.0234576
LOC110809166	gene5214	-2.06811	0.0237436
LOC110815940	gene1246	-2.06877	0.0215678
LOC110815186	gene1180	-2.07375	0.0186715
LOC110816300	gene11559	-2.07419	0.0337447
LOC110809596	gene5588	-2.0791	0.00274247
LOC110816298	gene1291	-2.08183	0.00227395
LOC110813900	gene9423	-2.08304	0.0203583
LOC110813196	gene8813	-2.0839	0.000216135
LOC110811568	gene7310	-2.08742	0.033028
LOC110821415	gene16191	-2.11431	0.00394603
LOC110814099	gene9579	-2.11668	0.00231789
LOC110812681	gene8320	-2.11875	0.0029447
LOC110819594	gene14378	-2.11894	0.000281196
LOC110824369	gene18797	-2.12371	0.000644774
LOC110820172	gene15057	-2.1343	0.00113272
LOC110823752	gene18161	-2.13616	0.00124197
LOC110807143	gene3428	-2.13734	0.00040849
LOC110814908	gene10338	-2.13882	0.000575824
LOC110808582	gene4671	-2.15714	0.00413088
LOC110812542	gene8232	-2.15717	0.00137718
LOC110818982	gene13960	-2.1583	0.0250191
LOC110823210	gene17896	-2.16452	0.00357671
LOC110822594	gene17391	-2.17337	0.0447328
LOC110812397	gene918	-2.17524	0.00787275
LOC110809536	gene5611	-2.1759	0.000159418
LOC110814380	gene9793	-2.17698	0.012097
LOC110809885	gene5880	-2.1844	0.0321175
LOC110810602	gene6486	-2.18543	0.00126942
LOC110811901	gene7642	-2.18838	0.00228633
LOC110820072	gene14953	-2.1929	0.00273927
LOC110820387	gene15388	-2.20137	0.0416782
LOC110824054	gene18564	-2.2251	0.00400647
LOC110807284	gene405	-2.24642	0.000172731
LOC110822663	gene17272	-2.2493	0.00553182
LOC110817259	gene12438	-2.24954	0.000152631
LOC110822548	gene17188	-2.25275	0.00821255
LOC110822804	gene17477	-2.2785	0.0263764
LOC110825835	gene243	-2.28074	0.0172823
LOC110825234	gene19623	-2.28316	0.00841315
LOC110817838	gene12960	-2.28493	0.000445877
LOC110819263	gene14245	-2.28634	0.000359821
LOC110821772	gene16363	-2.28705	0.000918162
LOC110812546	gene8183	-2.30052	0.00113946
LOC110810592	gene6513	-2.30925	0.00853082
LOC110809031	gene5135	-2.31283	0.000760095
LOC110818245	gene13201	-2.31925	0.0399025
LOC110821984	gene16716	-2.32379	0.0282601
LOC110817536	gene12714	-2.33512	0.000198316
LOC110809087	gene5148	-2.35064	0.00083853
LOC110818238	gene13285	-2.36178	0.0300577
LOC110817819	gene12891	-2.39094	0.0337606
LOC110824580	gene19023	-2.39409	0.0371195
LOC110811728	gene7529	-2.3999	0.00034865
LOC110815499	gene10693	-2.40219	0.00124197
LOC110808787	gene4885	-2.41245	0.00196616
LOC110820583	gene15263	-2.41803	0.000242217
LOC110812009	gene7735	-2.43361	0.000509136
LOC110819692	gene14628	-2.45082	0.000367621
LOC110807853	gene4051	-2.45311	0.000153102
LOC110810557	gene6460	-2.47327	0.0329272
LOC110813754	gene1051	-2.47337	0.00647566
LOC110820447	gene15308	-2.49761	0.000494384
LOC110817837	gene12977	-2.50453	0.0367964
LOC110815926	gene1245	-2.50629	0.000175261
LOC110809763	gene5718	-2.52313	0.00121004
LOC110812969	gene8660	-2.56451	0.0402206
LOC110812443	gene8116	-2.56506	0.000196773
LOC110825734	gene20078	-2.56917	0.000330594
LOC110817307	gene12437	-2.59485	0.0264704
LOC110824110	gene18471	-2.60373	0.00584164
LOC110810721	gene6549	-2.64922	0.000640912
LOC110810566	gene6524	-2.65227	0.0298768
LOC110815599	gene10920	-2.68387	0.011498
LOC110808464	gene4611	-2.69035	0.0147323
LOC110815111	gene1178	-2.70458	0.0484107
LOC110811287	gene7024	-2.71007	0.0167189
LOC110813240	gene8881	-2.71314	0.00116343
LOC110812072	gene7803	-2.7231	0.00557248
LOC110820098	gene15175	-2.74285	0.0323421
LOC110822856	gene17523	-2.75058	0.00429129
LOC110807746	gene3977	-2.75325	0.000127484
LOC110823934	gene18462	-2.75485	0.000848024
LOC110816498	gene11744	-2.76412	0.000693849
LOC110824885	gene19302	-2.76583	0.00141249
LOC110818411	gene13439	-2.79985	0.0388855
LOC110813887	gene9416	-2.81253	0.00128248
LOC110818492	gene13540	-2.81328	0.0484273
LOC110824532	gene2022	-2.82053	0.0162964
LOC110808145	gene4323	-2.82244	0.00181523
LOC110806623	gene2975	-2.88848	0.0392028
LOC110813034	gene8680	-2.89549	0.012097
LOC110807561	gene3802	-2.91073	0.00305896
LOC110811852	gene7581	-2.92293	0.000567368
LOC110825910	gene2222	-2.99805	0.0236673
LOC110822882	gene17434	-3.05813	0.000338539
LOC110811729	gene7530	-3.06851	0.00179836
LOC110823371	gene17971	-3.08618	0.000117642
LOC110822273	gene16899	-3.09576	0.0380655
LOC110825796	gene20137	-3.16473	0.00632124
LOC110821971	gene1796	-3.25201	0.0116269
LOC110816526	gene11805	-3.26761	0.00315347
LOC110820389	gene1668	-3.30859	0.00667259
LOC110816545	gene11750	-3.32511	0.000732703
LOC110824691	gene19124	-3.37099	0.00970767
LOC110822293	gene17043	-3.38848	0.0485886
LOC110814028	gene9609	-3.40827	0.000714509
LOC110813695	gene9270	-3.42883	0.00162651
LOC110821204	gene16055	-3.49044	0.0216861
LOC110815427	gene10862	-3.55947	0.0463441
LOC110821832	gene16364	-3.59451	0.000192091
LOC110823916	gene18684	-3.60586	0.0099112
LOC110806597	gene329	-3.72758	0.0456766
LOC110809778	gene5773	-3.7712	0.0291044
LOC110808025	gene4208	-3.78389	0.000117284
LOC110826372	gene2624	-3.78983	0.0370835
LOC110823432	gene17679	-3.88849	0.00418095
LOC110821735	gene16550	-4.11707	0.0108777
LOC110811123	gene6899	-4.28554	0.000291149
LOC110806955	gene3245	-4.48241	0.00303329
LOC110819120	gene14124	-4.61846	0.00998942
LOC110817053	gene12293	-4.73944	0.000163859
LOC110821284	gene16050	-4.82018	0.00110891
LOC110823309	gene17917	-5.86604	0.000844046
LOC110822599	gene17421	-5.95305	0.000392186
LOC110813475	gene8953	-6.24486	0.000400992

## Sheet: C12h vs C24h
Gene ID (NCBI)	Gene	log2FoldChange	padj
LOC110813416	gene8969	5.1834	0.0284592
LOC110823192	gene17712	2.28887	0.0306714
LOC110808087	gene4243	2.20595	0.0284592
LOC110807960	gene4151	1.81713	0.0134396
LOC110826168	gene2443	-2.77864	0.00311618
LOC110820485	gene15345	-2.85407	0.0306714
LOC110823780	gene18255	-4.15665	0.0456227
LOC110810533	gene73	-7.29402	0.0306714

## Sheet: C12h vs T12h
Gene ID (NCBI)	Gene	log2FoldChange	padj
LOC110810814	gene6678	6.63492	0.00213251
LOC110812481	gene8211	6.52903	0.000114108
LOC110823250	gene17734	6.17472	0.000387044
LOC110811346	gene7158	5.94418	0.00014674
LOC110809092	gene5100	5.91666	0.00782449
LOC110812185	gene7855	5.37966	0.00155944
LOC110807940	gene4145	5.11804	0.00300229
LOC110814280	gene9755	5.04243	0.0050154
LOC110820900	gene15701	4.99463	0.000361478
LOC110810810	gene6687	4.93479	0.00678952
LOC110819282	gene13	4.7756	0.000493657
LOC110814339	gene9903	4.77206	0.00125026
LOC110823813	gene18198	4.71684	0.00241358
LOC110808475	gene4604	4.57843	0.000241569
LOC110817847	gene12881	4.57506	0.000749454
LOC110819515	gene14359	4.54847	0.000808965
LOC110807004	gene3307	4.52826	0.00372184
LOC110807118	gene386	4.31833	0.00288709
LOC110821497	gene16113	4.28821	0.000246786
LOC110826274	gene2536	4.25485	0.00172289
LOC110824886	gene19303	4.23149	0.0143939
LOC110814904	gene10400	4.19452	0.0102412
LOC110810621	gene6477	4.13099	0.000205923
LOC110821409	gene16110	4.1125	0.00105834
LOC110819797	gene14706	4.09425	0.0136487
LOC110807283	gene3550	4.07622	0.000352318
LOC110818924	gene14028	4.04146	0.00025109
LOC110823499	gene17935	4.02638	0.0104886
LOC110824422	gene18876	3.96235	0.00101714
LOC110808861	gene4950	3.94164	0.000560979
LOC110808380	gene4522	3.87894	0.00310106
LOC110812808	gene8406	3.85751	0.00662039
LOC110818042	gene13284	3.84968	0.0451123
LOC110814276	gene1100	3.82022	0.000316725
LOC110817877	gene13006	3.80885	0.00014762
LOC110821482	gene16080	3.73826	0.00166922
LOC110823704	gene18410	3.72192	0.00131664
LOC110817949	gene13001	3.69597	0.000204996
LOC110814178	gene9697	3.67708	0.0447219
LOC110813950	gene9511	3.64919	0.00864998
LOC110825012	gene19420	3.6297	0.00117418
LOC110809302	gene5336	3.6236	0.00398688
LOC110817191	gene1371	3.6162	0.0120379
LOC110818185	gene13168	3.60772	0.0114115
LOC110816503	gene11850	3.59608	0.00906628
LOC110807162	gene3450	3.59081	0.00491271
LOC110812308	gene8002	3.57778	0.00024405
LOC110813488	gene9058	3.57701	0.000420756
LOC110812715	gene8322	3.52116	0.000246418
LOC110811270	gene7022	3.506	0.000373914
LOC110825857	gene2168	3.49322	0.000124187
LOC110814965	gene10359	3.48703	0.000798343
LOC110822015	gene16663	3.4748	0.0138877
LOC110824942	gene2051	3.44819	0.00331329
LOC110811030	gene6870	3.44264	0.0111358
LOC110818726	gene13901	3.4218	0.0112309
LOC110824869	gene2048	3.41061	0.0141454
LOC110818116	gene13344	3.39923	0.0162785
LOC110807236	gene3502	3.39114	0.000159685
LOC110816387	gene11665	3.38745	0.00764095
LOC110824429	gene18883	3.34178	0.0238651
LOC110816091	gene11384	3.30798	0.000473578
LOC110825221	gene2074	3.25192	0.00483298
LOC110813456	gene9052	3.23526	0.0103627
LOC110825904	gene2209	3.18526	0.00178326
LOC110819502	gene14360	3.15629	0.000158528
LOC110807646	gene3879	3.14519	0.000106201
LOC110811315	gene817	3.13388	0.000191051
LOC110821458	gene1749	3.12821	0.000492987
LOC110819614	gene14487	3.09754	0.0171385
LOC110820765	gene15613	3.07085	0.0077077
LOC110813879	gene9420	3.07012	0.00154781
LOC110823023	gene17551	3.06919	0.0013792
LOC110807647	gene3878	3.03099	0.000569992
LOC110808566	gene4666	2.98897	0.0333497
LOC110826144	gene2418	2.98777	0.00610624
LOC110809773	gene5757	2.98079	0.00185733
LOC110820735	gene15588	2.967	0.00052621
LOC110824102	gene18415	2.95427	0.000774529
LOC110823039	gene17540	2.9508	0.0130156
LOC110818275	gene13336	2.94764	0.00114182
LOC110825518	gene19882	2.93981	0.00147855
LOC110822718	gene17515	2.91866	0.0470626
LOC110813453	gene1017	2.90426	0.000150003
LOC110820256	gene15095	2.89833	0.0133351
LOC110818676	gene13699	2.89398	0.0429159
LOC110817681	gene12779	2.88835	0.00122176
LOC110824342	gene2009	2.8815	0.0174366
LOC110815190	gene10555	2.86225	0.0109191
LOC110825592	gene2108	2.84936	0.0159474
LOC110806331	gene2711	2.84168	0.000156007
LOC110821820	gene16462	2.8222	0.000236081
LOC110809772	gene5768	2.81655	0.0207762
LOC110824277	gene18664	2.79148	0.000638325
LOC110815223	gene10585	2.78905	0.000183277
LOC110812036	gene7755	2.77916	0.00668905
LOC110818606	gene13667	2.74585	0.000334236
LOC110809445	gene5472	2.73844	0.0135026
LOC110819221	gene14116	2.73392	0.00474234
LOC110811267	gene7049	2.73384	0.0393063
LOC110824224	gene18756	2.73289	0.000400087
LOC110824170	gene18721	2.73214	0.0023197
LOC110807493	gene3761	2.69079	0.0492161
LOC110814964	gene10357	2.68511	0.00508514
LOC110807504	gene3753	2.68469	0.00216844
LOC110807708	gene3938	2.67903	0.00221927
LOC110814474	gene9924	2.67849	0.00506875
LOC110809959	gene5927	2.63737	0.00308621
LOC110812108	gene7908	2.62033	0.000325185
LOC110814606	gene9999	2.61677	0.0166801
LOC110814573	gene10031	2.61444	0.000394079
LOC110812145	gene7869	2.60219	0.000813222
LOC110813215	gene8831	2.58617	0.000679159
LOC110809468	gene5509	2.58372	0.000802413
LOC110822013	gene16660	2.5669	0.0473125
LOC110814177	gene9653	2.56229	0.00196125
LOC110816457	gene11782	2.55705	0.0047012
LOC110816148	gene11406	2.55055	0.0221898
LOC110821698	gene16424	2.53107	0.000943754
LOC110806997	gene3281	2.52424	0.00595631
LOC110817127	gene1364	2.48486	0.00475185
LOC110823299	gene17939	2.48485	0.0329308
LOC110818579	gene13576	2.47775	0.0114817
LOC110812520	gene8181	2.44248	0.00457147
LOC110810565	gene6522	2.43756	0.00471771
LOC110821774	gene16507	2.42892	0.0147615
LOC110818602	gene13625	2.41115	0.000434904
LOC110810627	gene6466	2.39889	0.00236364
LOC110815600	gene10939	2.38846	0.0470064
LOC110819844	gene14790	2.37722	0.000290771
LOC110808920	gene5015	2.37637	0.021435
LOC110812672	gene8358	2.36903	0.00542193
LOC110808109	gene4306	2.35745	0.000996411
LOC110815898	gene11157	2.3507	0.00465511
LOC110823727	gene18173	2.3504	0.0183064
LOC110809992	gene5970	2.34531	0.000645313
LOC110819678	gene14737	2.32357	0.00407993
LOC110810705	gene6529	2.29979	0.0166106
LOC110825035	gene19441	2.29745	0.0119844
LOC110813268	gene8838	2.27545	0.000893923
LOC110817229	gene12337	2.26124	0.01597
LOC110815510	gene10715	2.23822	0.00149654
LOC110813416	gene8969	2.23812	0.0245225
LOC110823830	gene18179	2.21958	0.0394229
LOC110807507	gene3711	2.21753	0.00130072
LOC110806569	gene2928	2.21547	0.00316828
LOC110820675	gene15569	2.21511	0.00243424
LOC110813637	gene9203	2.21024	0.0234726
LOC110814278	gene9756	2.20654	0.0053324
LOC110823417	gene18111	2.19774	0.00212419
LOC110807938	gene4134	2.1921	0.0388151
LOC110817078	gene12360	2.15584	0.0248635
LOC110806385	gene2772	2.15419	0.0410863
LOC110808166	gene501	2.14853	0.00491839
LOC110823844	gene18339	2.14117	0.0149722
LOC110808657	gene4773	2.14102	0.0450689
LOC110822101	gene16609	2.13618	0.00374518
LOC110818984	gene14035	2.13606	0.023679
LOC110823092	gene17677	2.12367	0.00031471
LOC110808709	gene4779	2.11944	0.0201548
LOC110819971	gene14845	2.11569	0.000222704
LOC110816105	gene11453	2.11483	0.00182913
LOC110826074	gene2357	2.1117	0.0401121
LOC110818297	gene1483	2.10835	0.000220605
LOC110806756	gene3084	2.10538	0.00511979
LOC110824200	gene18623	2.10485	0.0141698
LOC110824345	gene18816	2.10292	0.00908896
LOC110822123	gene16677	2.10247	0.00506103
LOC110821989	gene16724	2.07683	0.0280018
LOC110810408	gene6409	2.05797	0.0241708
LOC110808164	gene4292	2.05354	0.000415153
LOC110814375	gene9904	2.05193	0.00365069
LOC110820670	gene15636	2.04991	0.000112967
LOC110809129	gene5199	2.04934	0.00438682
LOC110821275	gene15997	2.04673	0.00878659
LOC110823716	gene18150	2.04585	0.00802489
LOC110822334	gene17022	2.04342	0.0480006
LOC110809919	gene5902	2.03588	0.0230703
LOC110820147	gene14983	2.03475	0.00135097
LOC110807344	gene411	2.02664	0.0122444
LOC110816106	gene11458	2.01612	0.0306258
LOC110808929	gene4984	2.01268	0.00241913
LOC110815468	gene10711	2.00584	0.0188414
LOC110811052	gene6955	2.0038	0.00327458
LOC110811526	gene7346	1.97424	0.0149048
LOC110819103	gene14071	1.9739	0.0162785
LOC110809964	gene5914	1.95252	0.0285171
LOC110810230	gene6141	1.94139	0.0415092
LOC110811084	gene6908	1.9405	0.00887708
LOC110806942	gene3249	1.93869	0.00562666
LOC110809791	gene5762	1.93415	0.00923166
LOC110811129	gene6974	1.92535	0.0113702
LOC110819355	gene14252	1.92348	0.00116713
LOC110815505	gene10705	1.91703	0.0043358
LOC110823930	gene18749	1.91419	0.000657557
LOC110815271	gene10622	1.91355	0.00233537
LOC110816680	gene11960	1.90915	0.0196294
LOC110818515	gene13652	1.90721	0.0120005
LOC110821109	gene15977	1.90492	0.000417417
LOC110809882	gene5866	1.89204	0.000249249
LOC110826391	gene300	1.8862	0.00460423
LOC110808930	gene4983	1.88364	0.00257067
LOC110808927	gene5014	1.8796	0.000466053
LOC110808384	gene4527	1.87373	0.00138555
TRNAS-UGA	gene9750	1.86382	0.012617
LOC110819324	gene14258	1.86379	0.00104472
LOC110826023	gene2309	1.86267	0.0253363
LOC110825014	gene19421	1.86227	0.0363504
LOC110811253	gene7104	1.85262	0.0140116
LOC110810870	gene6719	1.8493	0.00522817
LOC110822825	gene17437	1.8451	0.00131713
LOC110809673	gene5692	1.84355	0.0015554
LOC110815411	gene10818	1.84091	0.0297537
LOC110822639	gene17505	1.83407	0.0106305
LOC110810030	gene6014	1.83265	0.00494479
LOC110815717	gene10962	1.81908	0.00124461
LOC110826420	gene2667	1.81419	0.0112282
LOC110818609	gene13552	1.81238	0.0102903
LOC110817045	gene12180	1.80542	0.0296449
LOC110808442	gene4586	1.80161	0.00166148
LOC110819207	gene14177	1.80092	0.00712076
LOC110811918	gene7673	1.79864	0.00510441
LOC110822705	gene17454	1.79666	0.000109401
LOC110817241	gene12478	1.77851	0.00154638
LOC110820295	gene15108	1.77629	0.0127361
LOC110817086	gene12415	1.77589	0.00128297
LOC110811461	gene7229	1.77413	0.000127977
LOC110808205	gene4378	1.77314	0.0131919
LOC110820859	gene1706	1.77257	0.0104858
LOC110810822	gene6679	1.7691	0.000308064
LOC110826172	gene2447	1.76643	0.038322
LOC110813779	gene9294	1.76272	0.000825058
LOC110815006	gene10447	1.75972	0.0222329
LOC110813891	gene1066	1.74988	0.000462671
LOC110817181	gene12302	1.74157	0.000239717
LOC110810619	gene6478	1.73533	0.000912472
LOC110814744	gene1145	1.72954	0.0318035
LOC110825625	gene19976	1.7208	0.0462303
LOC110823735	gene18118	1.72026	0.00035352
LOC110824239	gene18505	1.71914	0.000957782
LOC110812396	gene96	1.71886	0.0135523
LOC110819563	gene14490	1.71702	0.0131889
LOC110822347	gene16896	1.71647	0.0302443
LOC110810028	gene5984	1.71416	0.000256934
LOC110806699	gene3045	1.71239	0.000746426
LOC110819139	gene14239	1.71043	0.00309192
LOC110815045	gene10531	1.70413	0.0469113
LOC110807553	gene3776	1.69694	0.0243099
LOC110819706	gene14629	1.69649	0.000466492
LOC110824998	gene19407	1.6944	0.00768591
LOC110824362	gene18806	1.69131	0.031623
LOC110826056	gene2331	1.69086	0.0124989
LOC110821217	gene16026	1.68138	0.000511651
LOC110809640	gene643	1.68137	0.000241194
LOC110822157	gene17151	1.67856	0.00367039
LOC110824191	gene18603	1.67723	0.00721855
LOC110824538	gene18984	1.67374	0.0088051
LOC110820026	gene14944	1.67053	0.00220553
LOC110822044	gene16774	1.67044	0.00400799
LOC110810501	gene6367	1.66837	0.00508395
LOC110819981	gene14835	1.65982	0.00608109
LOC110817107	gene12312	1.64588	0.00701619
LOC110818069	gene13132	1.64069	0.00210734
LOC110814209	gene9730	1.63774	0.000641199
LOC110808490	gene529	1.62981	0.0400993
LOC110810125	gene6095	1.62668	0.0226126
LOC110806623	gene2975	1.62199	0.0377491
LOC110819639	gene14682	1.6163	0.000813203
LOC110811919	gene7634	1.61063	0.00283819
LOC110815530	gene10723	1.60751	0.00499533
LOC110816141	gene11459	1.59414	0.00595204
LOC110815367	gene10756	1.59325	0.00498789
LOC110810945	gene6770	1.5737	0.000223343
LOC110816409	gene11679	1.56439	0.000210488
LOC110818451	gene1498	1.55957	0.00324126
LOC110815780	gene11005	1.55447	0.0024662
LOC110820142	gene15042	1.55317	0.000247149
LOC110825979	gene2277	1.54616	0.000673836
LOC110825547	gene19908	1.54246	0.000150911
LOC110813998	gene9531	1.54234	0.00115893
LOC110822327	gene1828	1.52903	0.00240075
LOC110823132	gene1900	1.52493	0.000152266
LOC110807857	gene4060	1.52135	0.000669402
LOC110813790	gene9274	1.51832	0.00480141
LOC110816052	gene11271	1.51732	0.0311103
LOC110816126	gene11491	1.51609	0.00014488
LOC110817322	gene12493	1.51402	0.0401286
LOC110809599	gene5613	1.5057	0.00104199
LOC110823965	gene1979	1.50331	0.0119871
LOC110826208	gene2480	-1.50107	0.0123548
LOC110824918	gene19332	-1.50215	0.00246296
LOC110811109	gene6936	-1.50438	0.000107946
LOC110819326	gene14195	-1.50454	0.0436351
LOC110823869	gene18243	-1.50493	0.000456224
LOC110810444	gene727	-1.50593	0.000219087
LOC110821468	gene16087	-1.50837	0.000657954
LOC110812901	gene8565	-1.50842	0.0197689
LOC110820055	gene14928	-1.50959	0.00916454
LOC110807589	gene3847	-1.51165	0.00192426
LOC110809023	gene5116	-1.51529	0.000963015
LOC110813797	gene9232	-1.52027	0.00478693
LOC110815940	gene1246	-1.52049	0.0112508
LOC110822778	gene17367	-1.52455	0.0431288
LOC110812273	gene904	-1.52497	0.0085359
LOC110813030	gene8667	-1.52621	0.0209756
LOC110823576	gene18166	-1.52699	0.00302911
LOC110813599	gene9073	-1.52982	0.00573762
LOC110809702	gene5679	-1.53079	0.0148721
LOC110823714	gene18159	-1.53079	0.00462131
LOC110816577	gene1312	-1.5327	0.0471225
LOC110825934	gene2236	-1.53423	0.0183398
LOC110822498	gene16902	-1.54166	0.000941789
LOC110807108	gene385	-1.54211	0.00688991
LOC110823487	gene17764	-1.54571	0.000106842
LOC110820536	gene15183	-1.54757	0.000942992
LOC110812660	gene8398	-1.54869	0.0151144
LOC110812859	gene8513	-1.54943	0.000947182
LOC110815345	gene10801	-1.55014	0.00217198
LOC110812382	gene8077	-1.55154	0.0290805
LOC110819876	gene14746	-1.55252	0.0110981
LOC110824372	gene2014	-1.56317	0.00539916
LOC110822891	gene17445	-1.56388	0.00755398
LOC110821297	gene16108	-1.56429	0.00276164
LOC110818939	gene14016	-1.56462	0.00564303
LOC110820023	gene14937	-1.56563	0.00138302
LOC110809311	gene5363	-1.57062	0.00266046
LOC110821744	gene16370	-1.57419	0.0371416
LOC110816798	gene1333	-1.57553	0.000103131
LOC110812542	gene8232	-1.5757	0.0154676
LOC110825937	gene2240	-1.57644	0.000732836
LOC110822596	gene17519	-1.57723	0.0128131
LOC110810213	gene6163	-1.57917	0.048313
LOC110826380	gene2626	-1.5838	0.000246679
LOC110806533	gene2894	-1.58467	0.00175098
LOC110811382	gene7186	-1.58675	0.000883463
LOC110823916	gene18684	-1.58833	0.0496192
LOC110822918	gene1881	-1.58837	0.0356186
LOC110822008	gene16757	-1.58992	0.000317384
LOC110815515	gene10699	-1.59033	0.000127527
LOC110809079	gene5119	-1.59115	0.000867427
LOC110821574	gene16440	-1.59392	0.00234914
LOC110810223	gene6184	-1.59487	0.000450466
LOC110815926	gene1245	-1.59622	0.00199184
LOC110817112	gene12340	-1.5972	0.000452513
LOC110807126	gene3426	-1.59842	0.00150059
LOC110820723	gene15556	-1.59999	0.000448522
LOC110806786	gene3137	-1.60557	0.0143793
LOC110807853	gene4051	-1.60558	0.000501716
LOC110821132	gene15829	-1.60568	0.000124904
LOC110813754	gene1051	-1.60636	0.0290178
LOC110815749	gene11060	-1.60932	0.000151079
LOC110821690	gene16580	-1.61121	0.00297447
LOC110808674	gene4808	-1.61196	0.0203565
LOC110809979	gene5950	-1.61234	0.0238319
LOC110812942	gene8574	-1.61296	0.000659182
LOC110823934	gene18462	-1.6137	0.0284902
LOC110820784	gene15466	-1.62444	0.000302607
LOC110819198	gene14332	-1.62651	0.0020585
LOC110821488	gene16107	-1.62794	0.00719093
LOC110818130	gene13319	-1.62987	0.00362386
LOC110823520	gene18053	-1.62992	0.00122007
LOC110812487	gene8254	-1.62995	0.00921015
LOC110825106	gene19506	-1.6309	0.0241812
LOC110810982	gene6830	-1.63739	0.0413903
LOC110821988	gene1797	-1.64416	0.0107664
LOC110819433	gene14546	-1.64759	0.00109502
LOC110822644	gene17473	-1.64765	0.00411258
LOC110822559	gene17077	-1.64846	0.016574
LOC110818077	gene13151	-1.65242	0.000737491
LOC110823721	gene18305	-1.66255	0.011319
LOC110808145	gene4323	-1.66475	0.00455484
LOC110821893	gene16702	-1.66566	0.000323823
LOC110823062	gene17578	-1.66901	0.034403
LOC110814827	gene10178	-1.67498	0.000687576
LOC110823698	gene18385	-1.67721	0.0128448
LOC110822431	gene16826	-1.68373	0.000163005
LOC110821392	gene16290	-1.68557	0.000432639
LOC110810373	gene6193	-1.68578	0.00323301
LOC110820926	gene15775	-1.68651	0.00827248
LOC110824962	gene19374	-1.69095	0.00345206
LOC110826305	gene2559	-1.69337	0.000160495
LOC110819202	gene14117	-1.69574	0.000129968
LOC110819043	gene167	-1.69631	0.000499358
LOC110819249	gene1570	-1.69646	0.000950844
LOC110811260	gene7093	-1.69695	0.0190682
LOC110826038	gene2328	-1.69819	0.0196818
LOC110806998	gene3285	-1.7024	0.00356875
LOC110808785	gene4890	-1.70488	0.00583597
LOC110806832	gene3162	-1.7079	0.00283998
LOC110820072	gene14953	-1.71197	0.00108846
LOC110812105	gene7898	-1.71375	0.0037806
LOC110823048	gene17595	-1.72123	0.00133239
LOC110809491	gene5518	-1.72174	0.0352983
LOC110817150	gene12372	-1.72199	0.0043935
LOC110823210	gene17896	-1.72261	0.00158972
LOC110808071	gene4234	-1.72267	0.00155705
LOC110811724	gene7506	-1.72802	0.00958962
LOC110822309	gene16857	-1.72847	0.00100083
LOC110806541	gene2893	-1.72868	0.0195834
LOC110813256	gene8879	-1.72907	0.00017833
LOC110819066	gene13981	-1.73425	0.000516877
LOC110823424	gene17771	-1.73808	0.0422441
LOC110824179	gene226	-1.73897	0.00334783
LOC110813384	gene8993	-1.74089	0.00360763
LOC110807955	gene4141	-1.74239	0.0322055
LOC110819132	gene14259	-1.74602	0.0228887
LOC110821627	gene16434	-1.74962	0.000161093
LOC110813900	gene9423	-1.75359	0.0280018
LOC110823518	gene18031	-1.75475	0.0208662
LOC110807757	gene3969	-1.75579	0.0222126
LOC110811549	gene7331	-1.75832	0.0354521
LOC110825096	gene19497	-1.75852	0.00849171
LOC110815150	gene10614	-1.76149	0.0295213
LOC110813006	gene8676	-1.76377	0.0442364
LOC110824005	gene18585	-1.76396	0.00678952
LOC110814777	gene10239	-1.76619	0.00139121
LOC110817524	gene12739	-1.76955	0.0459433
LOC110823705	gene1951	-1.77229	0.0200969
LOC110810866	gene769	-1.77385	0.0108346
LOC110814928	gene10323	-1.78128	0.000157
LOC110810463	gene6376	-1.7922	0.000252579
LOC110814442	gene9811	-1.798	0.0358087
LOC110823014	gene17641	-1.80458	0.00078638
LOC110817224	gene12317	-1.80698	0.000533681
LOC110817730	gene13054	-1.80921	0.00188814
LOC110811957	gene7694	-1.81802	0.00948541
LOC110809971	gene5912	-1.81863	0.0168117
LOC110818350	gene13405	-1.81974	0.00208374
LOC110812766	gene8463	-1.82502	0.00134511
LOC110817697	gene12858	-1.827	0.000400761
LOC110812290	gene7960	-1.82752	0.000378914
LOC110824462	gene18916	-1.82903	0.00147904
LOC110807089	gene37	-1.83239	0.0018593
LOC110810913	gene6800	-1.84054	0.00274168
LOC110808911	gene4993	-1.84227	0.00274842
LOC110809660	gene5684	-1.85146	0.000452932
LOC110806730	gene3061	-1.85301	0.00213251
LOC110806442	gene2807	-1.85852	0.000237308
LOC110822804	gene17477	-1.85953	0.00199469
LOC110806394	gene2768	-1.86363	0.00156815
LOC110823749	gene18265	-1.86366	0.000192138
LOC110814987	gene10281	-1.86436	0.00117627
LOC110810098	gene691	-1.86989	0.00205012
LOC110816498	gene11744	-1.87101	0.00498789
LOC110826275	gene2544	-1.87446	0.0072762
LOC110814437	gene9872	-1.88037	0.00391231
LOC110813061	gene8693	-1.88587	0.00065876
LOC110822876	gene17526	-1.89418	0.000216887
LOC110809885	gene5880	-1.89715	0.010434
LOC110824580	gene19023	-1.89723	0.0426635
LOC110814039	gene9554	-1.89783	0.029366
LOC110823402	gene17774	-1.90453	0.0373024
LOC110824806	gene19229	-1.90808	0.00297254
LOC110811103	gene6892	-1.91122	0.0136616
LOC110821978	gene16683	-1.91216	0.0338951
LOC110819803	gene14732	-1.91346	0.00589565
LOC110811789	gene7546	-1.91783	0.00115962
LOC110823428	gene17715	-1.91817	0.0295213
LOC110823552	gene17942	-1.91965	0.00108206
LOC110824248	gene18688	-1.92766	0.00126494
LOC110820610	gene15679	-1.93048	0.000570937
LOC110823427	gene17849	-1.93182	0.00104883
LOC110824177	gene18739	-1.9346	0.000336225
LOC110809387	gene5434	-1.93528	0.00208495
LOC110820976	gene15692	-1.9371	0.000198095
LOC110817921	gene13033	-1.93951	0.0361505
LOC110826070	gene2359	-1.94605	0.0138781
LOC110816060	gene11305	-1.94689	0.0154891
LOC110808720	gene4833	-1.95025	0.0427346
LOC110809166	gene5214	-1.95037	0.0175976
LOC110810751	gene6629	-1.95054	0.00842571
LOC110816149	gene11437	-1.9603	0.0183587
LOC110810270	gene6300	-1.9606	0.00106055
LOC110806616	gene2981	-1.96097	0.00136901
LOC110809684	gene5704	-1.96254	0.00382571
LOC110812443	gene8116	-1.96438	0.00302414
LOC110819551	gene14458	-1.96682	0.00260122
LOC110815371	gene10771	-1.96892	0.0237786
LOC110820079	gene14949	-1.99016	0.00120849
LOC110821028	gene15804	-2.00189	0.0214378
LOC110822610	gene17249	-2.00501	0.00622229
LOC110812617	gene8304	-2.00826	0.0230318
LOC110821543	gene16222	-2.01289	0.00520425
LOC110812359	gene8066	-2.0154	0.00175098
LOC110821241	gene16035	-2.02166	0.0204708
LOC110821713	gene16374	-2.02188	0.00018271
LOC110810235	gene6187	-2.02304	0.0228144
LOC110824854	gene19274	-2.02501	0.0322983
LOC110822476	gene16986	-2.02561	0.000121462
LOC110809643	gene5638	-2.02994	0.000132406
LOC110821746	gene16551	-2.03722	0.00523351
LOC110822377	gene16891	-2.0374	0.000995775
LOC110817717	gene12828	-2.03782	0.0010469
LOC110816085	gene11403	-2.0389	0.00011084
LOC110812680	gene8397	-2.04122	0.000518067
LOC110813658	gene9290	-2.05042	0.00266807
LOC110821372	gene16146	-2.05254	0.000127074
LOC110820316	gene15401	-2.05631	0.00495438
LOC110819138	gene14134	-2.05803	0.0274072
LOC110821396	gene16054	-2.06257	0.0127137
LOC110821922	gene16690	-2.06288	0.0303534
LOC110811377	gene7197	-2.06386	0.000444074
LOC110818982	gene13960	-2.06462	0.000175313
LOC110825378	gene19754	-2.06645	0.00220892
LOC110806707	gene3072	-2.06722	0.000344013
LOC110812241	gene7972	-2.07179	0.0259549
LOC110812732	gene8300	-2.0762	0.000103643
LOC110823788	gene18136	-2.0764	0.00478693
LOC110813880	gene9422	-2.07705	0.00243381
LOC110822289	gene16911	-2.08616	0.00147934
LOC110807399	gene3666	-2.08819	0.00438852
LOC110825234	gene19623	-2.09277	0.00133117
LOC110823472	gene17871	-2.09294	0.00113248
LOC110807057	gene3357	-2.09314	0.00930465
LOC110824589	gene19030	-2.09593	0.0037172
LOC110819620	gene14459	-2.10106	0.00410082
LOC110813887	gene9416	-2.10583	0.00372659
LOC110814544	gene10122	-2.10635	0.000384903
LOC110824025	gene18666	-2.10904	0.000156405
LOC110822526	gene17143	-2.11368	0.00534227
LOC110813072	gene8606	-2.11406	0.0001966
LOC110808464	gene4611	-2.11791	0.0467244
LOC110813695	gene9270	-2.12706	0.00457387
LOC110810592	gene6513	-2.1305	0.0027931
LOC110808585	gene6	-2.13204	0.000957028
LOC110810677	gene6574	-2.13924	0.00315044
LOC110810860	gene6714	-2.13992	0.0155169
LOC110810264	gene6208	-2.14439	0.00734787
LOC110819435	gene14523	-2.14643	0.00593678
LOC110823757	gene18250	-2.14744	0.0170401
LOC110820712	gene15519	-2.14791	0.000436835
LOC110812206	gene895	-2.14889	0.000470017
LOC110809320	gene5374	-2.15411	0.000228921
LOC110812204	gene7913	-2.15465	0.000568416
LOC110823587	gene18282	-2.15471	0.00443361
LOC110812547	gene936	-2.15533	0.000309113
LOC110824976	gene19388	-2.1658	0.0114294
LOC110814725	gene10196	-2.17537	0.018783
LOC110817032	gene12185	-2.17903	0.000130955
LOC110820780	gene15445	-2.18863	0.0338951
LOC110808737	gene4804	-2.19886	0.00330018
LOC110821204	gene16055	-2.20282	0.0161281
LOC110821745	gene16392	-2.20449	0.005919
LOC110825266	gene19652	-2.20661	0.0241566
LOC110811190	gene803	-2.20676	0.0217352
LOC110824244	gene18540	-2.20743	0.000354557
LOC110812264	gene7950	-2.21337	0.00345188
LOC110818391	gene13497	-2.21615	0.00181538
LOC110806712	gene3060	-2.21933	0.000113973
LOC110823508	gene17787	-2.22388	0.00269109
LOC110806547	gene2909	-2.23819	0.00058941
LOC110810907	gene774	-2.2511	0.0262473
LOC110813475	gene8953	-2.25185	0.0377596
LOC110813577	gene1033	-2.25844	0.013805
LOC110813034	gene8680	-2.27469	0.000378782
LOC110818710	gene13794	-2.28505	0.00649195
LOC110817566	gene12618	-2.28768	0.0391884
LOC110819263	gene14245	-2.2915	0.000188652
LOC110822426	gene15	-2.29845	0.0131256
LOC110806950	gene368	-2.30051	0.0296971
LOC110812072	gene7803	-2.30358	0.000235149
LOC110824171	gene18596	-2.31075	0.000247149
LOC110825973	gene2274	-2.31103	0.000665948
LOC110820347	gene15227	-2.31843	0.00188262
LOC110817376	gene12605	-2.31984	0.00677822
LOC110820398	gene15415	-2.33066	0.00749732
LOC110817539	gene12626	-2.3336	0.023039
LOC110808289	gene4429	-2.34405	0.0307083
LOC110809856	gene5870	-2.34941	0.0032452
LOC110813262	gene8910	-2.35069	0.00385541
LOC110808976	gene5089	-2.35488	0.00604446
LOC110811998	gene7677	-2.35773	0.0477238
LOC110811646	gene7424	-2.37083	0.000150123
LOC110811287	gene7024	-2.37126	0.0451995
LOC110822273	gene16899	-2.37385	0.0257853
LOC110820387	gene15388	-2.37731	0.002886
LOC110811517	gene7309	-2.40169	0.000378782
LOC110821415	gene16191	-2.4066	0.000199497
LOC110806484	gene2853	-2.40847	0.00911442
LOC110818555	gene13611	-2.41669	0.00129073
LOC110810229	gene6172	-2.41695	0.000644214
LOC110816065	gene1261	-2.41906	0.0363627
LOC110815229	gene10612	-2.42041	0.00256743
LOC110809164	gene5177	-2.4327	0.0395009
LOC110824934	gene19347	-2.44626	0.000523212
LOC110807966	gene4133	-2.44914	0.0181836
LOC110825260	gene19646	-2.45452	0.00872509
LOC110824521	gene2023	-2.46753	0.036445
LOC110806825	gene3156	-2.47321	0.0204924
LOC110821542	gene16070	-2.48053	0.000904419
LOC110810875	gene770	-2.48093	0.000102205
LOC110825816	gene2135	-2.48451	0.000756027
LOC110807511	gene3732	-2.50233	0.000466492
LOC110822996	gene214	-2.50971	0.01011
LOC110821284	gene16050	-2.51176	0.00854804
LOC110817531	gene12682	-2.53414	0.00520136
LOC110806597	gene329	-2.53748	0.016574
LOC110812299	gene8046	-2.53954	0.000233063
LOC110814909	gene1159	-2.55904	0.0121518
LOC110813036	gene978	-2.56794	0.00144512
LOC110826094	gene2384	-2.57457	0.0175041
LOC110825530	gene19893	-2.61649	0.00281135
LOC110823780	gene18255	-2.62013	0.00291858
LOC110822293	gene17043	-2.62537	0.0097497
LOC110814473	gene9940	-2.63073	0.000702521
LOC110823083	gene17806	-2.64363	0.020131
LOC110824489	gene18940	-2.64895	0.0172705
LOC110816882	gene12123	-2.66208	0.000326456
LOC110813802	gene113	-2.66639	0.00658867
LOC110826021	gene2316	-2.68556	0.000808965
LOC110823361	gene18078	-2.68626	0.00512252
LOC110818454	gene13402	-2.69939	0.0226846
LOC110819596	gene14549	-2.70051	0.00744616
LOC110820068	gene14914	-2.71567	0.0118389
LOC110822304	gene16901	-2.72475	0.00351426
LOC110821151	gene15905	-2.72604	0.032903
LOC110809991	gene5971	-2.72789	0.00123167
LOC110814705	gene10139	-2.73193	0.000236444
LOC110813857	gene9424	-2.74614	0.000263766
LOC110811471	gene7242	-2.76196	0.0208199
LOC110813545	gene9105	-2.77124	0.00121368
LOC110808778	gene4876	-2.77268	0.0029665
LOC110815908	gene11219	-2.77921	0.00334783
LOC110817350	gene12536	-2.78564	0.0101095
LOC110820095	gene15011	-2.79261	0.00107406
LOC110815696	gene10996	-2.79669	0.00416985
LOC110817361	gene12535	-2.80608	0.0151984
LOC110823001	gene17628	-2.8473	0.0133999
LOC110822599	gene17421	-2.86754	0.00457405
LOC110825885	gene249	-2.86951	0.00177994
LOC110810897	gene773	-2.89233	0.00421211
LOC110807260	gene402	-2.92105	0.0277955
LOC110818922	gene13990	-2.922	0.00109502
LOC110823528	gene17921	-2.92536	0.00124461
LOC110806955	gene3245	-2.96091	0.00326575
LOC110817010	gene12226	-2.98837	0.0172256
LOC110816545	gene11750	-2.99458	0.000420175
LOC110823816	gene18262	-3.00954	0.000166995
LOC110808110	gene4328	-3.0311	0.000162895
LOC110820950	gene15718	-3.03826	0.00291115
LOC110814605	gene10091	-3.0732	0.0275203
LOC110814368	gene9912	-3.08372	0.0331556
LOC110808025	gene4208	-3.1031	0.000355323
LOC110816593	gene11818	-3.12394	0.0375514
LOC110811647	gene7425	-3.12916	0.03109
LOC110822370	gene17004	-3.13559	0.0108587
LOC110820542	gene15376	-3.17714	0.000501716
LOC110809274	gene5328	-3.18514	0.000866095
LOC110809809	gene5824	-3.22815	0.000864103
LOC110816721	gene11873	-3.28176	0.0167886
LOC110817558	gene12732	-3.30333	0.0227748
LOC110816526	gene11805	-3.34919	0.000903808
LOC110812060	gene7760	-3.3585	0.0137341
LOC110825565	gene19923	-3.4218	0.000662515
LOC110813909	gene9428	-3.46173	0.000627592
LOC110816321	gene11616	-3.59329	0.00662125
LOC110813124	gene8768	-3.64938	0.00453207
LOC110815009	gene10453	-3.70221	0.000156067
LOC110822828	gene17413	-3.74404	0.00196618
LOC110816589	gene11810	-3.7856	0.0407665
LOC110817336	gene12506	-3.81976	0.00166912
LOC110826398	gene2660	-4.00904	0.00758158
LOC110823432	gene17679	-4.05846	0.000343146
LOC110823303	gene18002	-4.06859	0.00554137
LOC110816097	gene1266	-4.07815	0.000113118
LOC110810198	gene6164	-4.2311	0.000316725
LOC110826372	gene2624	-4.3239	0.000388621
LOC110819037	gene13966	-4.38741	0.0034716
LOC110817053	gene12293	-4.59446	0.00283959
LOC110824759	gene19185	-4.6174	0.0111226
LOC110808782	gene4878	-4.72546	0.000457697
LOC110817816	gene12927	-4.84365	0.00448543
LOC110820394	gene15419	-5.07729	0.00261984
LOC110808736	gene4805	-5.17926	0.00100083
LOC110822274	gene16882	-5.67066	0.000246581

## Sheet: C12h vs T24h
Gene ID (NCBI)	Gene	log2FoldChange	padj
LOC110823287	gene18044	6.9318	0.000437376
LOC110814280	gene9755	6.4527	0.000452891
LOC110810244	gene708	6.15888	0.000679274
LOC110812698	gene8296	5.93251	0.00199685
LOC110811899	gene7592	5.91802	0.00184349
LOC110809072	gene5104	5.89192	0.000103653
LOC110814835	gene10271	5.76632	0.000536352
LOC110810810	gene6687	5.74463	0.00131728
LOC110810809	gene6686	5.64981	0.00288985
LOC110824603	gene19043	5.42212	0.0116645
LOC110817069	gene12311	5.34287	0.00221998
LOC110812481	gene8211	5.11952	0.0425038
LOC110819797	gene14706	5.04672	0.000955046
LOC110823396	gene18043	4.92426	0.000530551
LOC110825349	gene19727	4.88777	0.000778054
LOC110818850	gene13728	4.59868	0.000383425
LOC110816417	gene11727	4.58812	0.0312116
LOC110813533	gene9088	4.57772	0.000218914
LOC110824107	gene18464	4.51804	0.00434672
LOC110820900	gene15701	4.44569	0.00605216
LOC110810814	gene6678	4.42076	0.00558876
LOC110817068	gene12310	4.40817	0.00160327
LOC110824999	gene19408	4.40001	0.000356338
LOC110820655	gene15542	4.30741	0.000608058
LOC110809043	gene5102	4.22528	0.0115636
LOC110806459	gene2837	4.19222	0.00920516
LOC110807283	gene3550	4.03948	0.0120879
LOC110825605	gene19959	4.00975	0.000607383
LOC110825732	gene20074	3.97942	0.000338859
LOC110807118	gene386	3.91048	0.00962709
LOC110809908	gene5849	3.89169	0.00376254
LOC110826274	gene2536	3.87395	0.0198954
LOC110825403	gene19776	3.85004	0.013387
LOC110820392	gene15409	3.84359	0.00172396
LOC110820053	gene14917	3.84091	0.000185001
LOC110815766	gene11115	3.82179	0.0344382
LOC110819282	gene13	3.80286	0.0227081
LOC110821757	gene16548	3.80207	0.00224128
LOC110822397	gene1838	3.7633	0.000177496
LOC110807493	gene3761	3.75016	0.00227638
LOC110822270	gene16856	3.74582	0.000903416
LOC110817949	gene13001	3.69062	0.00098926
LOC110819286	gene14121	3.68019	0.000955712
LOC110822015	gene16663	3.67358	0.0275388
LOC110824981	gene19391	3.67292	0.0102521
LOC110813456	gene9052	3.65989	0.0140468
LOC110821272	gene15986	3.63711	0.00848821
LOC110807646	gene3879	3.56933	0.000500383
LOC110820622	gene15509	3.55793	0.000629007
LOC110818240	gene13196	3.54488	0.00330648
LOC110823299	gene17939	3.53989	0.000387041
LOC110821409	gene16110	3.53026	0.00921527
LOC110824429	gene18883	3.51962	0.0059519
LOC110811270	gene7022	3.51589	0.00338218
LOC110806540	gene2910	3.51108	0.0177483
LOC110823039	gene17540	3.50943	0.00307339
LOC110814497	gene9969	3.50756	0.00334105
LOC110809502	gene5515	3.49653	0.0108885
LOC110818726	gene13901	3.4951	0.0042284
LOC110815698	gene11004	3.49004	0.00816528
LOC110816503	gene11850	3.38722	0.0423869
LOC110813950	gene9511	3.36877	0.0401199
LOC110820150	gene15100	3.36363	0.0005286
LOC110821276	gene15998	3.32198	0.0121176
LOC110811030	gene6870	3.31721	0.0112432
LOC110816073	gene11390	3.29458	0.000250867
LOC110820256	gene15095	3.29104	0.000241507
LOC110814552	gene10045	3.28719	0.000870766
LOC110807708	gene3938	3.24275	0.000173726
LOC110810170	gene6112	3.22743	0.0370686
LOC110824102	gene18415	3.17774	0.000337369
LOC110813481	gene9189	3.17571	0.00272937
LOC110816221	gene11536	3.15676	0.0364563
LOC110821497	gene16113	3.07504	0.0109873
LOC110812213	gene7815	3.07073	0.00611954
LOC110819674	gene1601	3.05118	0.00361086
LOC110808657	gene4773	3.01301	0.000809604
LOC110817847	gene12881	3.0064	0.000258207
LOC110820511	gene15373	3.00389	0.00240771
LOC110809693	gene5660	3.00125	0.000495516
LOC110814125	gene9623	2.99601	0.0247482
LOC110824191	gene18603	2.9845	0.000162888
LOC110817716	gene12788	2.96411	0.00040571
LOC110823784	gene18214	2.94413	0.0022763
LOC110807236	gene3502	2.94319	0.0181229
LOC110822197	gene17049	2.93475	0.000104709
LOC110810832	gene6680	2.91317	0.0104295
LOC110819190	gene14280	2.90233	0.0492522
LOC110826144	gene2418	2.86556	0.00319797
LOC110823830	gene18179	2.85024	0.00122752
TRNAS-UGA	gene9750	2.77729	0.000187414
LOC110806997	gene3281	2.77198	0.00342623
LOC110824342	gene2009	2.73455	0.0329662
LOC110812036	gene7755	2.72588	0.0164976
LOC110813398	gene1015	2.72548	0.044674
LOC110810474	gene6360	2.70796	0.0142919
LOC110825743	gene20087	2.69114	0.0354412
LOC110807441	gene3674	2.68304	0.0309563
LOC110817077	gene12359	2.66315	0.020161
LOC110814726	gene10223	2.64979	0.00125844
LOC110818579	gene13576	2.64885	0.00196627
LOC110824277	gene18664	2.63465	0.0138293
LOC110810929	gene6757	2.61763	0.00161231
LOC110816080	gene11456	2.58667	0.0364563
LOC110808847	gene4920	2.58029	0.0234748
LOC110816680	gene11960	2.56385	0.0186902
LOC110823186	gene17706	2.56224	0.00031057
LOC110810670	gene6558	2.52544	0.00150045
LOC110808299	gene4497	2.52279	0.00046351
LOC110820765	gene15613	2.49152	0.0161575
LOC110818924	gene14028	2.47901	0.00827189
LOC110807532	gene3771	2.46606	0.0101351
LOC110815921	gene11259	2.45348	0.0160133
LOC110820004	gene1633	2.43516	0.0487497
LOC110807485	gene3738	2.43073	0.001275
LOC110812528	gene8220	2.42893	0.00810026
LOC110819806	gene14738	2.42807	0.0305997
LOC110821768	gene16547	2.42329	0.00720312
LOC110823390	gene17836	2.41278	0.0234532
LOC110819502	gene14360	2.3988	0.00320214
LOC110825857	gene2168	2.38697	0.0317179
LOC110826223	gene2483	2.38622	0.0423112
LOC110807504	gene3753	2.38369	0.042708
LOC110818227	gene13317	2.38361	0.00109687
LOC110823819	gene18238	2.37827	0.000548972
LOC110807862	gene4074	2.37459	0.000127603
LOC110821084	gene15910	2.37278	0.0341997
LOC110823136	gene17833	2.3715	0.0466124
LOC110811267	gene7049	2.35288	0.0490004
LOC110824284	gene18613	2.34412	0.000109446
LOC110815886	gene11239	2.33494	0.000323797
LOC110817045	gene12180	2.32984	0.000344459
LOC110810621	gene6477	2.31482	0.0237148
LOC110806451	gene314	2.31295	0.0147231
LOC110808920	gene5015	2.30919	0.0290191
LOC110817759	gene13014	2.29998	0.0212189
LOC110819729	gene14636	2.29186	0.0301631
LOC110820710	gene14	2.2878	0.00019267
LOC110823000	gene17594	2.27707	0.000626814
LOC110808952	gene5067	2.27569	0.0363353
LOC110809959	gene5927	2.2646	0.0392701
LOC110810230	gene6141	2.25363	0.0092031
LOC110808276	gene510	2.21732	0.000546975
LOC110825187	gene2073	2.21642	0.000198047
LOC110812948	gene965	2.211	0.0255839
LOC110821820	gene16462	2.20792	0.0447196
LOC110818896	gene13854	2.20757	0.00465723
LOC110807914	gene4110	2.19447	0.0276411
LOC110806641	gene2991	2.18456	0.000823446
LOC110814278	gene9756	2.17873	0.0192563
LOC110814251	gene9763	2.17815	0.000923648
LOC110808930	gene4983	2.17697	0.000176842
LOC110825239	gene19628	2.1768	0.00227517
LOC110823716	gene18150	2.17447	0.0106034
LOC110822044	gene16774	2.1634	0.000492071
LOC110811269	gene7109	2.16206	0.00197945
LOC110809577	gene5609	2.13643	0.00196627
LOC110820003	gene14862	2.13101	0.00658233
LOC110808931	gene4982	2.10963	0.00160131
LOC110826023	gene2309	2.10002	0.0394771
LOC110822281	gene16968	2.09268	0.0287722
LOC110818149	gene13137	2.09176	0.0175659
LOC110825297	gene19679	2.09083	0.0283012
rrn23S	gene20320	2.08932	0.0271801
LOC110821627	gene16434	2.08211	0.000373468
LOC110825516	gene19881	2.07208	0.00174667
LOC110820455	gene15228	2.07133	0.0317061
LOC110814811	gene10254	2.06497	0.0295932
LOC110808849	gene4926	2.05172	0.000720814
rrn16S	gene20323	2.04719	0.00948025
LOC110808212	gene4332	2.01253	0.000657176
LOC110822334	gene17022	2.0116	0.0166301
LOC110807683	gene3886	2.00559	0.000433583
LOC110822790	gene17491	1.9875	0.000401707
LOC110806378	gene2777	1.98118	0.00651398
LOC110810118	gene6069	1.97432	0.0469553
LOC110810932	gene6764	1.96646	0.0302115
LOC110812193	gene7821	1.95282	0.0375818
LOC110810461	gene75	1.94959	0.0167429
LOC110811031	gene6857	1.94347	0.0469553
LOC110808335	gene4451	1.93881	0.0167872
LOC110811533	gene7356	1.92525	0.0102531
LOC110818006	gene153	1.91411	0.00263232
LOC110807507	gene3711	1.90308	0.00614254
LOC110807463	gene3741	1.90277	0.0190699
LOC110814937	gene10379	1.89593	0.0136754
LOC110824345	gene18816	1.89073	0.00719346
LOC110813429	gene8974	1.88542	0.00409211
LOC110814163	gene9668	1.88387	0.0228182
LOC110818451	gene1498	1.88351	0.0172955
LOC110809640	gene643	1.86206	0.0018412
LOC110813242	gene999	1.85629	0.00424228
LOC110822887	gene17338	1.84592	0.000202689
LOC110809484	gene5501	1.84477	0.000100425
LOC110811290	gene7052	1.84357	0.00209992
LOC110808033	gene484	1.84127	0.00343147
rrn23S	gene20297	1.83754	0.0396499
LOC110807313	gene3583	1.83647	0.00122318
LOC110814932	gene10377	1.83401	0.0178269
LOC110818515	gene13652	1.83218	0.0389437
LOC110822639	gene17505	1.83121	0.045023
LOC110821321	gene16233	1.82888	0.000396478
LOC110816189	gene11466	1.82614	0.00104956
LOC110825014	gene19421	1.82591	0.00115199
LOC110825094	gene19495	1.82081	0.0117118
LOC110824915	gene19329	1.81743	0.0466772
LOC110811182	gene7019	1.81462	0.00202339
LOC110812577	gene8242	1.81058	0.000785369
LOC110806596	gene2950	1.80191	0.00148934
LOC110822359	gene17176	1.79815	0.0111423
LOC110824271	gene18430	1.78957	0.00287589
LOC110814116	gene9551	1.78353	0.0364983
LOC110818892	gene13704	1.78264	0.00119693
LOC110812711	gene8326	1.76713	0.0198487
LOC110813156	gene988	1.76335	0.00434848
LOC110808087	gene4243	1.76317	0.00513435
LOC110811052	gene6955	1.75876	0.0331981
LOC110823378	gene17831	1.75693	0.0295932
LOC110824480	gene18931	1.75623	0.0306715
LOC110811502	gene7368	1.75112	0.026279
LOC110820096	gene15024	1.74684	0.00915111
LOC110812237	gene899	1.74681	0.000117475
LOC110814590	gene10101	1.74148	0.00262492
LOC110811084	gene6908	1.73787	0.0344206
LOC110817107	gene12312	1.73443	0.0455162
LOC110807709	gene3941	1.7335	0.000114073
LOC110820613	gene15617	1.73166	0.0150261
LOC110812524	gene931	1.72281	0.0257903
LOC110810452	gene728	1.71802	0.0361678
LOC110810770	gene6655	1.71536	0.00318005
LOC110815264	gene10587	1.71503	0.0121142
LOC110823515	gene18067	1.71381	0.00631209
LOC110823930	gene18749	1.71343	0.0151492
LOC110811719	gene7450	1.71091	0.00167332
LOC110817895	gene13073	1.70907	0.0120879
LOC110818069	gene13132	1.70779	0.000645586
LOC110811620	gene7419	1.70493	0.000190623
LOC110816646	gene11989	1.69851	0.00117728
LOC110818566	gene13643	1.69506	0.0162767
LOC110807136	gene3422	1.69322	0.0131017
LOC110819517	gene14370	1.68951	0.0103893
LOC110820147	gene14983	1.68762	0.0119228
LOC110816728	gene11897	1.68666	0.0105943
LOC110815530	gene10723	1.68558	0.00850556
LOC110822194	gene17051	1.68416	0.00510984
LOC110808364	gene518	1.68305	0.0192656
LOC110823831	gene18257	1.68212	0.000346934
LOC110808801	gene4909	1.67728	0.000404906
LOC110813579	gene9062	1.67355	0.00707695
LOC110809125	gene5189	1.66508	0.00340771
LOC110806714	gene3058	1.66418	0.0196735
LOC110815367	gene10756	1.664	0.00126685
LOC110822049	gene16749	1.65555	0.000337305
LOC110815941	gene11369	1.65479	0.000307119
LOC110812866	gene8485	1.64899	0.000221266
LOC110814749	gene10162	1.64413	0.000888243
LOC110812646	gene8352	1.6423	0.000657205
LOC110811981	gene878	1.63845	0.00155937
LOC110815350	gene1197	1.63426	0.000832966
LOC110825926	gene2232	1.63282	0.00694673
LOC110816403	gene11655	1.62477	0.000951849
LOC110814849	gene10350	1.62445	0.00293686
LOC110809054	gene5129	1.6231	0.0411521
LOC110820037	gene1637	1.62307	0.0301618
LOC110825606	gene19960	1.62091	0.000532003
LOC110819324	gene14258	1.61641	0.0241341
LOC110823102	gene18041	1.61107	0.000722272
LOC110820621	gene15487	1.60698	0.000537332
LOC110820326	gene15347	1.60536	0.00111252
LOC110815447	gene10704	1.60511	0.0461125
LOC110816093	gene11394	1.60391	0.000120157
LOC110813130	gene8741	1.59795	0.0486087
LOC110815936	gene11277	1.59783	0.0144734
LOC110809599	gene5613	1.59213	0.00381429
LOC110825856	gene2171	1.59171	0.0259295
LOC110819730	gene14596	1.59108	0.000887771
LOC110823312	gene17762	1.58447	0.0103318
LOC110818279	gene13164	1.58221	0.00850556
LOC110822327	gene1828	1.57963	0.000754874
LOC110824795	gene19219	1.57915	0.0481252
LOC110814111	gene9562	1.57273	0.0074343
LOC110821499	gene16014	1.56718	0.0156532
LOC110822494	gene17050	1.56386	0.00122074
LOC110812800	gene8447	1.56316	0.0281098
LOC110811103	gene6892	1.55871	0.0486199
LOC110824758	gene2038	1.55306	0.00491581
LOC110806867	gene3190	1.55146	0.000281301
LOC110819563	gene14490	1.55032	0.00293686
LOC110819317	gene14190	1.54898	0.000191176
LOC110812872	gene8476	1.54861	0.000816827
LOC110812174	gene7940	1.54741	0.000102485
LOC110823818	gene18175	1.54689	0.000111399
LOC110825411	gene19783	1.54307	0.000100853
LOC110810694	gene6583	1.54208	0.0179671
LOC110821366	gene16056	1.53507	0.00529049
LOC110814955	gene10394	1.53369	0.000101761
LOC110816656	gene1321	1.52051	0.000685424
LOC110808513	gene4652	1.51939	0.00029505
LOC110810178	gene6106	1.51544	0.0214585
LOC110809417	gene9	1.51439	0.000389065
LOC110809916	gene5947	1.51386	0.0315193
LOC110823091	gene17897	1.5136	0.0335993
LOC110811598	gene7410	1.50979	0.000154228
LOC110811079	gene6906	1.50876	0.000117475
LOC110825079	gene19481	1.50627	0.000136524
LOC110809829	gene5802	1.50572	0.000210091
LOC110820246	gene15167	1.50569	0.0361266
LOC110816967	gene12161	1.50494	0.0121142
LOC110826192	gene2467	1.50468	0.00522075
LOC110811839	gene7658	1.50402	0.000467951
LOC110815289	gene10815	1.50339	0.0271801
LOC110808869	gene5013	1.50291	0.000373468
LOC110815737	gene10983	1.5024	0.00403728
LOC110807399	gene3666	-1.5005	0.0491231
LOC110824223	gene18594	-1.50377	0.00272263
LOC110818028	gene13189	-1.5057	0.000147437
LOC110822872	gene17332	-1.50696	0.00177385
LOC110810583	gene6479	-1.50889	0.00900756
LOC110813328	gene9039	-1.51001	0.00292767
LOC110809232	gene5272	-1.51102	0.00265948
LOC110814777	gene10239	-1.51782	0.00621371
LOC110807983	gene4167	-1.51789	0.0327109
LOC110816079	gene11448	-1.52108	0.0445089
LOC110823520	gene18053	-1.52231	0.00268553
LOC110811263	gene7056	-1.52293	0.00156462
LOC110812548	gene8236	-1.52339	0.00574888
LOC110818254	gene13311	-1.5239	0.000123844
LOC110822212	gene17175	-1.52492	0.0390673
LOC110806366	gene2746	-1.52593	0.000848517
LOC110806356	gene308	-1.52916	0.000491951
LOC110816372	gene11613	-1.53242	0.000655872
LOC110820423	gene15249	-1.5336	0.00870568
LOC110809145	gene5236	-1.53391	0.00200967
LOC110821473	gene16200	-1.53439	0.000978526
LOC110826047	gene2335	-1.53708	0.000691424
LOC110820610	gene15679	-1.53802	0.0131017
LOC110807376	gene3630	-1.53891	0.00301284
LOC110818485	gene13534	-1.5396	0.00195131
LOC110817108	gene12308	-1.54108	0.000277582
LOC110809491	gene5518	-1.54114	0.00730794
LOC110811181	gene7009	-1.54228	0.000513395
LOC110813315	gene1007	-1.54522	0.00194444
LOC110823810	gene18376	-1.54711	0.00108952
LOC110816695	gene1326	-1.54983	0.000289997
LOC110821194	gene15939	-1.55205	0.000256124
LOC110810850	gene6733	-1.55291	0.00109128
LOC110817923	gene12862	-1.55725	0.00222188
LOC110814987	gene10281	-1.55974	0.0160133
LOC110822559	gene17077	-1.5624	0.0286111
LOC110817817	gene12978	-1.56306	0.00134008
LOC110825440	gene19810	-1.56643	0.00266436
LOC110820316	gene15401	-1.56721	0.0159717
LOC110814291	gene9703	-1.56981	0.00777109
LOC110816714	gene11948	-1.57126	0.00023645
LOC110814939	gene10344	-1.57154	0.000108494
LOC110806902	gene3224	-1.57341	0.0148
LOC110823889	gene18334	-1.57564	0.0019454
LOC110808448	gene4596	-1.5758	0.000534214
LOC110821647	gene16346	-1.57853	0.00249122
LOC110819683	gene14611	-1.57858	0.000244157
LOC110818947	gene14073	-1.58176	0.000218914
LOC110806616	gene2981	-1.58239	0.0193609
LOC110825185	gene19580	-1.58273	0.00522075
LOC110820667	gene15500	-1.58437	0.0180057
LOC110811901	gene7642	-1.58622	0.0200746
LOC110812151	gene7931	-1.58645	0.0116391
LOC110820102	gene15005	-1.5885	0.000532003
LOC110825401	gene2090	-1.59106	0.000277582
LOC110813468	gene1023	-1.59288	0.00540585
LOC110818772	gene13711	-1.59882	0.0134257
LOC110813932	gene9453	-1.60103	0.0478662
LOC110806730	gene3061	-1.60403	0.0167713
LOC110816274	gene11568	-1.61006	0.00159351
LOC110825668	gene20015	-1.61023	0.00652681
LOC110821193	gene15832	-1.61226	0.00574888
LOC110826417	gene2672	-1.61265	0.0216808
LOC110807016	gene3323	-1.61357	0.0212712
LOC110824054	gene18564	-1.61804	0.0297011
LOC110810042	gene6024	-1.61826	0.0120458
LOC110810044	gene6001	-1.61876	0.000263097
LOC110823914	gene18589	-1.62349	0.0104972
LOC110825196	gene19589	-1.62429	0.0141165
LOC110814908	gene10338	-1.62834	0.0167592
LOC110817697	gene12858	-1.63097	0.000787342
LOC110825013	gene2055	-1.63102	0.00599259
LOC110817730	gene13054	-1.63226	0.0154855
LOC110819006	gene14030	-1.63348	0.00290588
LOC110819258	gene1571	-1.63682	0.0361309
LOC110822588	gene17433	-1.63796	0.0370686
LOC110813466	gene9046	-1.63839	0.0217397
LOC110810982	gene6830	-1.63929	0.0492522
LOC110818020	gene1458	-1.64016	0.00220685
LOC110816662	gene11946	-1.64093	0.00140028
LOC110813389	gene9006	-1.64334	0.00577395
LOC110826296	gene2551	-1.64616	0.000123285
LOC110813137	gene8722	-1.64768	0.00850556
LOC110824885	gene19302	-1.64776	0.0463132
LOC110823424	gene17771	-1.64925	0.00129897
LOC110819594	gene14378	-1.65462	0.00338218
LOC110806425	gene2812	-1.6572	0.00614129
LOC110813599	gene9073	-1.65725	0.0112953
LOC110821199	gene15809	-1.65802	0.0332174
LOC110823594	gene18169	-1.65968	0.00122074
LOC110819375	gene14136	-1.66274	0.0319829
LOC110824325	gene18790	-1.6651	0.0417866
LOC110825851	gene2162	-1.66646	0.0130969
LOC110821976	gene16681	-1.6684	0.000218914
LOC110814194	gene9664	-1.66854	0.000306655
LOC110816366	gene1298	-1.67012	0.00835355
LOC110809806	gene659	-1.67053	0.0138964
LOC110813551	gene1031	-1.67573	0.0217908
LOC110813462	gene9029	-1.67792	0.000210253
LOC110823628	gene18407	-1.67792	0.000493616
LOC110817536	gene12714	-1.68078	0.00435191
LOC110810198	gene6164	-1.68251	0.0309563
LOC110813714	gene9339	-1.68252	0.00171046
LOC110817404	gene12568	-1.683	0.00040571
LOC110806889	gene3208	-1.68892	0.000320876
LOC110822728	gene17372	-1.69132	0.027473
LOC110807594	gene3838	-1.69257	0.0434184
LOC110816904	gene12239	-1.69672	0.0453767
LOC110811161	gene799	-1.6975	0.00292781
LOC110821392	gene16290	-1.69775	0.00130465
LOC110810096	gene6048	-1.6981	0.0173537
LOC110807284	gene405	-1.6998	0.00432306
LOC110815009	gene10453	-1.70014	0.0420864
LOC110810179	gene6114	-1.70288	0.0185021
LOC110813750	gene9217	-1.70372	0.0069895
LOC110825734	gene20078	-1.7047	0.00707695
LOC110826021	gene2316	-1.70549	0.0183901
LOC110808886	gene4995	-1.70662	0.000129644
LOC110820121	gene15126	-1.70925	0.00229327
LOC110822465	gene17153	-1.7172	0.00313611
LOC110825885	gene249	-1.72477	0.0497098
LOC110823259	gene17757	-1.72528	0.0234328
LOC110819803	gene14732	-1.72594	0.0320053
LOC110817588	gene12719	-1.72797	0.0293421
LOC110806493	gene319	-1.7287	0.000404181
LOC110809880	gene5858	-1.72942	0.00107946
LOC110820095	gene15011	-1.72994	0.0401199
LOC110808751	gene4860	-1.73105	0.0148379
LOC110823553	gene17748	-1.73134	0.00148934
LOC110809783	gene5734	-1.73829	0.000146523
LOC110808911	gene4993	-1.74194	0.00752829
LOC110808225	gene4387	-1.74242	0.00182753
LOC110822253	gene16874	-1.74283	0.0447213
LOC110823508	gene17787	-1.74309	0.025461
LOC110806428	gene2804	-1.74801	0.0205144
LOC110808332	gene4496	-1.74873	0.00101201
LOC110811718	gene7451	-1.74906	0.0480009
LOC110814560	gene10077	-1.74991	0.015449
LOC110821978	gene16683	-1.75285	0.0356729
LOC110817970	gene13068	-1.7529	0.0295932
LOC110819433	gene14546	-1.75308	0.000433184
LOC110820170	gene15083	-1.75778	0.0438772
LOC110816954	gene12144	-1.75912	0.000108089
LOC110808670	gene547	-1.75975	0.0249039
LOC110820668	gene15499	-1.75977	0.0207106
LOC110818242	gene1480	-1.7602	0.000503736
LOC110825024	gene19431	-1.7661	0.00620164
LOC110822234	gene16917	-1.76636	0.00028518
LOC110822848	gene17294	-1.77104	0.000242427
LOC110813900	gene9423	-1.77114	0.030055
LOC110810791	gene762	-1.77291	0.0106611
LOC110820055	gene14928	-1.77379	0.0322715
LOC110822867	gene17313	-1.77595	0.00177385
LOC110822364	gene17063	-1.77972	0.000210271
LOC110825096	gene19497	-1.77993	0.0353478
LOC110822139	gene17088	-1.78016	0.0375623
LOC110807653	gene3905	-1.78198	0.00418215
LOC110818642	gene13565	-1.78335	0.000273405
LOC110819121	gene14197	-1.78751	0.00301371
LOC110818663	gene13676	-1.7963	0.00302144
LOC110823482	gene18032	-1.79643	0.0241341
LOC110811702	gene855	-1.79777	0.0028136
LOC110806415	gene2792	-1.79865	0.00200261
LOC110814930	gene10348	-1.79996	0.0339571
LOC110815747	gene11043	-1.8016	0.0018514
LOC110807992	gene4170	-1.80794	0.00131566
LOC110811205	gene805	-1.80842	0.0316852
LOC110814238	gene9735	-1.82297	0.000832331
LOC110820079	gene14949	-1.82869	0.00947197
LOC110808757	gene4865	-1.83049	0.0158196
LOC110809087	gene5148	-1.83101	0.00445218
LOC110814119	gene9547	-1.83473	0.000136524
LOC110817259	gene12438	-1.8397	0.0030294
LOC110810097	gene6065	-1.8412	0.0108373
LOC110821423	gene16257	-1.84244	0.00856235
LOC110818417	gene13475	-1.84291	0.0075535
LOC110813977	gene9480	-1.8441	0.000599867
LOC110810453	gene6322	-1.84836	0.00517193
LOC110820226	gene15093	-1.84884	0.00133353
LOC110807089	gene37	-1.8491	0.00644689
LOC110813108	gene982	-1.85204	0.0202484
LOC110808209	gene4336	-1.85372	0.000111914
LOC110810492	gene732	-1.85574	0.00593157
LOC110814277	gene9739	-1.8651	0.000128193
LOC110820901	gene15700	-1.87136	0.0159032
LOC110810858	gene6707	-1.87394	0.0119444
LOC110812180	gene7884	-1.8749	0.0064881
LOC110812425	gene919	-1.8803	0.0314491
LOC110808720	gene4833	-1.88035	0.0399337
LOC110808582	gene4671	-1.88731	0.0057182
LOC110816213	gene1278	-1.89054	0.000568702
LOC110816027	gene11337	-1.89106	0.0101958
LOC110821678	gene16537	-1.89486	0.00414212
LOC110823923	gene18773	-1.89743	0.000402753
LOC110811471	gene7242	-1.89927	0.0367274
LOC110809892	gene5851	-1.90011	0.00181639
LOC110823955	gene1977	-1.90251	0.000610605
LOC110814257	gene9720	-1.90613	0.000260591
LOC110815730	gene11079	-1.90693	0.0171225
LOC110816153	gene11473	-1.90751	0.000232501
LOC110812873	gene8468	-1.90886	0.0488347
LOC110812560	gene8189	-1.91262	0.000144773
LOC110818972	gene14086	-1.91335	0.0256545
LOC110821905	gene16746	-1.91511	0.000771031
LOC110806632	gene2982	-1.9173	0.000699438
LOC110817717	gene12828	-1.9187	0.00281776
LOC110811983	gene7711	-1.92423	0.000839821
LOC110825604	gene19958	-1.92614	0.000380115
LOC110820603	gene15533	-1.9289	0.000100182
LOC110822426	gene15	-1.93765	0.0432754
LOC110813509	gene9161	-1.94045	0.00159836
LOC110821947	gene16643	-1.94104	0.000117475
LOC110814206	gene9761	-1.94147	0.000167418
LOC110808585	gene6	-1.94656	0.00357299
LOC110823134	gene17834	-1.94731	0.00777109
LOC110819979	gene14857	-1.94738	0.0469524
LOC110811864	gene7655	-1.95532	0.0145504
LOC110821902	gene16711	-1.95666	0.00221749
LOC110825234	gene19623	-1.96163	0.0231136
LOC110811098	gene82	-1.96633	0.000220952
LOC110825417	gene19790	-1.96938	0.00745716
LOC110809065	gene5168	-1.97028	0.000728916
LOC110806536	gene2902	-1.9712	0.00160894
LOC110813150	gene8769	-1.97384	0.0154734
LOC110811738	gene7558	-1.97715	0.00111252
LOC110820206	gene1651	-1.98283	0.000737615
LOC110811356	gene7174	-1.98286	0.0249903
LOC110813982	gene9471	-1.98721	0.0179955
LOC110821974	gene16679	-1.99381	0.000467951
LOC110809797	gene5801	-1.99481	0.000228689
LOC110808737	gene4804	-1.99696	0.000220431
LOC110825147	gene19545	-1.9971	0.00913221
LOC110816300	gene11559	-1.99859	0.0232573
LOC110820579	gene15380	-2.00403	0.0197666
LOC110816596	gene11829	-2.00666	0.00204758
LOC110812926	gene8543	-2.01362	0.015108
LOC110822996	gene214	-2.01573	0.046864
LOC110820816	gene15496	-2.01647	0.000119997
LOC110810417	gene6321	-2.01751	0.0184416
LOC110811789	gene7546	-2.01777	0.00285427
LOC110809031	gene5135	-2.01934	0.00120388
LOC110815229	gene10612	-2.0225	0.0116805
LOC110822804	gene17477	-2.0257	0.00815771
LOC110815940	gene1246	-2.02693	0.0196477
LOC110808439	gene4561	-2.02753	0.000323797
LOC110810632	gene6465	-2.02858	0.00137824
LOC110814146	gene9649	-2.03423	0.000129211
LOC110826130	gene2404	-2.03435	0.000484911
LOC110816298	gene1291	-2.03566	0.00284402
LOC110820892	gene15745	-2.03764	0.00439267
LOC110816359	gene11640	-2.03903	0.00278456
LOC110813072	gene8606	-2.04388	0.000335897
LOC110824248	gene18688	-2.04689	0.00219853
LOC110806442	gene2807	-2.04713	0.00189415
LOC110810229	gene6172	-2.04815	0.00246341
LOC110821280	gene16022	-2.05325	0.0021319
LOC110818391	gene13497	-2.06774	0.00368175
LOC110820172	gene15057	-2.06882	0.000235436
LOC110820726	gene1698	-2.07479	0.000420626
LOC110818745	gene1527	-2.0751	0.00110381
LOC110817177	gene12303	-2.07684	0.0434463
LOC110820563	gene15327	-2.07807	0.0273229
LOC110814827	gene10178	-2.08769	0.0013633
LOC110812681	gene8320	-2.08906	0.00162024
LOC110815867	gene11164	-2.09119	0.00475858
LOC110812615	gene938	-2.09818	0.0326655
LOC110808787	gene4885	-2.10116	0.00846861
LOC110819263	gene14245	-2.10337	0.00386906
LOC110809152	gene595	-2.10933	0.0469961
LOC110822264	gene16992	-2.11672	0.000163216
LOC110820720	gene15543	-2.12754	0.0019744
LOC110821539	gene16242	-2.1338	0.0498541
LOC110814665	gene10115	-2.14105	0.000903416
LOC110806905	gene35	-2.14566	0.000525803
LOC110822594	gene17391	-2.14686	0.0491091
LOC110816161	gene11411	-2.14885	0.00561451
LOC110821772	gene16363	-2.15069	0.000618216
LOC110822526	gene17143	-2.15495	0.00701922
LOC110808641	gene4739	-2.16118	0.000280979
LOC110807331	gene3603	-2.1629	0.0188118
LOC110807143	gene3428	-2.1815	0.00306708
LOC110812443	gene8116	-2.18591	0.00142737
LOC110825854	gene245	-2.19506	0.0149815
LOC110821129	gene15816	-2.19985	0.00259935
LOC110812609	gene8260	-2.20922	0.0043408
LOC110814442	gene9811	-2.21049	0.0059519
LOC110823210	gene17896	-2.21869	0.00056811
LOC110826094	gene2384	-2.22119	0.0388678
LOC110819410	gene14516	-2.22915	0.0364563
LOC110818886	gene13780	-2.23756	0.000122278
LOC110808785	gene4890	-2.23831	0.00165975
LOC110812487	gene8254	-2.24461	0.00471853
LOC110809885	gene5880	-2.2862	0.00840334
LOC110810350	gene719	-2.29087	0.00973123
LOC110815715	gene10975	-2.29193	0.000218317
LOC110816701	gene11915	-2.29217	0.0272146
LOC110825394	gene19768	-2.30026	0.0121553
LOC110815150	gene10614	-2.30429	0.00575271
LOC110809774	gene5751	-2.30842	0.01884
LOC110820950	gene15718	-2.31267	0.0462259
LOC110810235	gene6187	-2.31555	0.0337863
LOC110811287	gene7024	-2.31637	0.0496855
LOC110808730	gene4825	-2.3186	0.0024607
LOC110815292	gene10814	-2.32036	0.00554001
LOC110814380	gene9793	-2.33349	0.00606204
LOC110824369	gene18797	-2.33918	0.000631502
LOC110817307	gene12437	-2.33951	0.0489455
LOC110812851	gene8478	-2.34088	0.00470559
LOC110821543	gene16222	-2.35803	0.00222188
LOC110810602	gene6486	-2.36264	0.000214212
LOC110813240	gene8881	-2.37284	0.00730095
LOC110809763	gene5718	-2.37751	0.000541225
LOC110814099	gene9579	-2.38106	0.0002729
LOC110806522	gene2884	-2.39146	0.0125817
LOC110812542	gene8232	-2.39509	0.000495614
LOC110822743	gene17484	-2.40019	0.000111399
LOC110825530	gene19893	-2.40457	0.0120458
LOC110807561	gene3802	-2.40751	0.0187242
LOC110810592	gene6513	-2.40756	0.00308256
LOC110822918	gene1881	-2.41023	0.00364381
LOC110821542	gene16070	-2.42549	0.00040872
LOC110812985	gene8609	-2.42648	0.0166648
LOC110817837	gene12977	-2.43271	0.0434184
LOC110825406	gene19779	-2.43549	0.00824101
LOC110823552	gene17942	-2.43761	0.00015507
LOC110813619	gene9143	-2.46006	0.000504293
LOC110811428	gene7258	-2.46241	0.00149675
LOC110819435	gene14523	-2.46405	0.0035457
LOC110815599	gene10920	-2.46636	0.0133947
LOC110824005	gene18585	-2.47008	0.000504498
LOC110813754	gene1051	-2.47184	0.00719393
LOC110808145	gene4323	-2.47276	0.000848517
LOC110820072	gene14953	-2.48637	0.00014276
LOC110812495	gene8182	-2.49538	0.00040982
LOC110823164	gene17821	-2.4984	0.000356753
LOC110812009	gene7735	-2.50945	0.000170113
LOC110821415	gene16191	-2.5221	0.000206652
LOC110807746	gene3977	-2.52944	0.000119667
LOC110811517	gene7309	-2.53404	0.000467951
LOC110812969	gene8660	-2.53486	0.000168444
LOC110811145	gene6983	-2.54507	0.0252051
LOC110816354	gene11595	-2.55615	0.0201842
LOC110826171	gene2448	-2.56188	0.0489455
LOC110815186	gene1180	-2.56552	0.000453068
LOC110820387	gene15388	-2.58767	0.00269419
LOC110810557	gene6460	-2.64582	0.0113704
LOC110812547	gene936	-2.66163	0.000117475
LOC110823528	gene17921	-2.67906	0.0107636
LOC110812397	gene918	-2.69316	0.000115302
LOC110814120	gene9629	-2.69346	0.00817427
LOC110824691	gene19124	-2.7167	0.0450551
LOC110808778	gene4876	-2.73008	0.00691795
LOC110813887	gene9416	-2.754	0.000685424
LOC110811852	gene7581	-2.76368	0.00113159
LOC110810326	gene6203	-2.77636	0.0205754
LOC110822548	gene17188	-2.78017	0.000250867
LOC110823934	gene18462	-2.79882	0.00104756
LOC110811568	gene7310	-2.81486	0.000231266
LOC110813909	gene9428	-2.81891	0.00730879
LOC110824110	gene18471	-2.82083	0.00165975
LOC110824580	gene19023	-2.8375	0.00574922
LOC110820398	gene15415	-2.8383	0.00601484
LOC110810954	gene6810	-2.8553	0.0416756
LOC110812060	gene7760	-2.89926	0.0285335
LOC110825378	gene19754	-2.9102	0.00207728
LOC110822882	gene17434	-2.93693	0.000158257
LOC110807890	gene470	-2.97159	0.00745716
LOC110809274	gene5328	-3.06243	0.000827612
LOC110808464	gene4611	-3.07823	0.00130577
LOC110816545	gene11750	-3.11416	0.000978236
LOC110809164	gene5177	-3.12389	0.0277335
LOC110820098	gene15175	-3.15667	0.00600065
LOC110825939	gene2248	-3.15864	0.0334708
LOC110816721	gene11873	-3.22433	0.0233825
LOC110817558	gene12732	-3.22507	0.0288679
LOC110823891	gene18254	-3.22654	0.0430564
LOC110808025	gene4208	-3.26902	0.00040872
LOC110820389	gene1668	-3.28683	0.0232573
LOC110816526	gene11805	-3.32478	0.000883692
LOC110825760	gene20103	-3.43965	0.00245366
LOC110822273	gene16899	-3.53802	0.00966516
LOC110811208	gene7124	-3.56527	0.00119415
LOC110821736	gene16599	-3.56779	0.00215871
LOC110823083	gene17806	-3.57786	0.00834807
LOC110824532	gene2022	-3.59278	0.000110787
LOC110810387	gene6204	-3.60453	0.00284283
LOC110822828	gene17413	-3.73437	0.00444034
LOC110823534	gene17736	-3.74327	0.017087
LOC110821204	gene16055	-3.74634	0.00341362
LOC110818221	gene13360	-3.75699	0.0262824
LOC110809778	gene5773	-3.77824	0.017636
LOC110822293	gene17043	-3.7844	0.00415818
LOC110813695	gene9270	-3.8137	0.000154228
LOC110823916	gene18684	-3.85299	0.00195131
LOC110817816	gene12927	-3.89943	0.0164215
LOC110809747	gene5772	-3.8996	0.0247069
LOC110817053	gene12293	-3.94637	0.00795914
LOC110818492	gene13540	-4.13423	0.000211676
LOC110816097	gene1266	-4.26601	0.000167655
LOC110806597	gene329	-4.31808	0.00301371
LOC110823432	gene17679	-4.40967	0.000583223
LOC110821284	gene16050	-4.43693	0.00210627
LOC110806955	gene3245	-4.48507	0.00211617
LOC110818791	gene13739	-4.57465	0.0102423
LOC110819120	gene14124	-4.63419	0.00804439
LOC110808782	gene4878	-4.65187	0.000801741
LOC110826372	gene2624	-4.85416	0.000739042
LOC110812065	gene7810	-5.51336	0.000840952
LOC110815802	gene11139	-5.61181	0.00244881
LOC110823309	gene17917	-6.01464	0.000454956
LOC110813475	gene8953	-6.2172	0.000355306
LOC110823780	gene18255	-6.73892	0.00173367

## Sheet: C24h vs T12h
Gene ID (NCBI)	Gene	log2FoldChange	padj
LOC110823250	gene17734	5.8175	0.00800287
LOC110811346	gene7158	4.6075	0.00822855
LOC110823396	gene18043	4.31326	0.00139365
LOC110822841	gene17284	4.25361	0.000735818
LOC110818095	gene13256	4.21837	0.0096962
LOC110813590	gene9119	4.15008	0.000101081
LOC110822577	gene17465	3.99481	0.0331076
LOC110813488	gene9058	3.9653	0.00282524
LOC110808709	gene4779	3.86005	0.0132597
LOC110821458	gene1749	3.76308	0.00418694
LOC110813215	gene8831	3.6762	0.00591755
LOC110817716	gene12788	3.62462	0.000617748
LOC110807118	gene386	3.58511	0.0273714
LOC110814744	gene1145	3.52335	0.000179391
LOC110814904	gene10400	3.50874	0.000166654
LOC110810621	gene6477	3.42911	0.00087538
LOC110816154	gene11430	3.2878	0.0158448
LOC110819190	gene14280	3.26677	0.000918926
LOC110813735	gene9316	3.2352	0.0295803
LOC110816221	gene11536	3.22305	0.000624971
LOC110817847	gene12881	3.21726	0.0131395
LOC110812808	gene8406	3.16046	0.00120734
LOC110814339	gene9903	3.14592	0.0280026
LOC110825221	gene2074	3.09795	0.000158977
LOC110812108	gene7908	3.0451	0.000772613
LOC110824422	gene18876	3.02313	0.0303268
LOC110821497	gene16113	3.00595	0.0328211
LOC110813268	gene8838	2.96929	0.00142101
LOC110822101	gene16609	2.94075	0.00429176
LOC110824272	gene18431	2.91433	0.00133213
LOC110814573	gene10031	2.89597	0.00270392
LOC110825507	gene19872	2.86903	0.0451782
LOC110808276	gene510	2.81077	0.00158097
LOC110819415	gene14477	2.80604	0.000439556
LOC110813879	gene9420	2.80001	0.000189449
LOC110811758	gene7467	2.75509	0.0302555
LOC110814177	gene9653	2.74607	0.00644341
LOC110810505	gene6327	2.74209	0.000520372
LOC110815485	gene10774	2.72717	0.0114493
LOC110806403	gene2790	2.71175	0.0285366
LOC110815698	gene11004	2.65043	0.0461466
LOC110825857	gene2168	2.63854	0.00158097
LOC110807236	gene3502	2.63564	0.0117684
LOC110818297	gene1483	2.62339	0.000824832
LOC110817086	gene12415	2.59778	0.000533982
LOC110825904	gene2209	2.59028	0.0332812
LOC110825605	gene19959	2.57225	0.00736523
LOC110811315	gene817	2.54494	0.000612749
LOC110809819	gene5809	2.5436	0.00684962
LOC110824811	gene19234	2.53605	0.00276891
LOC110813453	gene1017	2.49208	0.0421541
LOC110809625	gene5670	2.47957	0.00871035
LOC110824373	gene18836	2.47819	0.0224732
LOC110815118	gene10425	2.46343	0.000723817
LOC110824121	gene18577	2.45762	0.0119418
LOC110817242	gene12474	2.45721	0.00036086
LOC110821109	gene15977	2.45698	0.000942669
LOC110816105	gene11453	2.44187	0.00341782
LOC110825552	gene19911	2.43023	0.00880179
LOC110819981	gene14835	2.41573	0.000767839
LOC110826383	gene2636	2.37074	0.00281947
LOC110823704	gene18410	2.36975	0.0335402
LOC110815289	gene10815	2.35379	0.0129443
LOC110815093	gene10465	2.35192	0.00891115
LOC110815255	gene10565	2.34698	0.00816251
LOC110811269	gene7109	2.33294	0.0294087
LOC110811052	gene6955	2.32747	0.00795402
LOC110823316	gene18045	2.30098	0.00271319
LOC110823237	gene17694	2.29147	0.0048903
LOC110824224	gene18756	2.25262	0.0406765
LOC110817134	gene1365	2.24007	0.0471568
LOC110814474	gene9924	2.23928	0.0131395
LOC110826196	gene281	2.21001	0.0219357
LOC110815898	gene11157	2.20253	0.0330288
LOC110820433	gene15391	2.19516	0.00999294
LOC110820491	gene15426	2.18992	0.0196725
LOC110818275	gene13336	2.18041	0.00204723
LOC110823918	gene18679	2.15001	0.00207182
LOC110815271	gene10622	2.13573	0.00213429
LOC110823819	gene18238	2.13458	0.015603
LOC110816091	gene11384	2.12756	0.0432383
LOC110818873	gene13715	2.12649	0.000207979
LOC110825381	gene19755	2.12364	0.00684962
LOC110814127	gene9630	2.11736	0.0411485
LOC110820765	gene15613	2.1105	0.00835989
LOC110814606	gene9999	2.10942	0.000777274
LOC110825139	gene19537	2.10911	0.0271788
LOC110815190	gene10555	2.10264	0.0166839
LOC110810822	gene6679	2.09097	0.000348397
LOC110822233	gene16904	2.09046	0.0416254
LOC110808005	gene4188	2.08862	0.0254222
LOC110819355	gene14252	2.07581	0.00616146
LOC110810462	gene730	2.06869	0.0441122
LOC110825606	gene19960	2.06166	0.00368507
LOC110813085	gene8746	2.05794	0.00824818
LOC110816176	gene11498	2.05064	0.00229384
LOC110810030	gene6014	2.03772	0.0173735
LOC110812171	gene7934	2.03115	0.0211732
LOC110813242	gene999	2.02612	0.023435
LOC110817459	gene12638	1.99812	0.0251363
LOC110817895	gene13073	1.98114	0.00756315
LOC110822062	gene16799	1.9776	0.000679172
LOC110806699	gene3045	1.95807	0.00157238
LOC110806974	gene3309	1.94899	0.0122717
LOC110806431	gene2819	1.9466	0.00398779
LOC110819517	gene14370	1.93788	0.0332352
LOC110810246	gene6134	1.9284	0.0263518
LOC110808164	gene4292	1.92066	0.0111238
LOC110820670	gene15636	1.92023	0.00130541
LOC110808430	gene524	1.91958	0.00311717
LOC110817493	gene12660	1.91362	0.020911
LOC110821499	gene16014	1.91197	0.000818552
LOC110814407	gene9819	1.91064	0.0060032
LOC110811107	gene6940	1.91048	0.00576087
LOC110809484	gene5501	1.89464	0.00512979
LOC110816381	gene11673	1.89409	0.00372257
LOC110821234	gene16193	1.89143	0.0233527
LOC110813535	gene9087	1.8809	0.00018789
LOC110819207	gene14177	1.87663	0.0318405
LOC110811461	gene7229	1.87301	0.00291469
LOC110810178	gene6106	1.87244	0.00018775
LOC110826002	gene2295	1.86266	0.0139975
LOC110809916	gene5947	1.85922	0.014254
LOC110809959	gene5927	1.8556	0.0384435
LOC110818855	gene13724	1.85132	0.000119128
LOC110814758	gene1146	1.84742	0.000315927
LOC110811773	gene7521	1.83634	0.0180925
LOC110822020	gene16639	1.83265	0.00553455
LOC110817909	gene12948	1.82965	0.0077757
LOC110810413	gene724	1.81451	0.00626476
LOC110823953	gene18433	1.80871	0.000353127
LOC110815717	gene10962	1.80359	0.0446715
LOC110821785	gene16394	1.8011	0.0439233
LOC110817107	gene12312	1.79766	0.027107
LOC110823952	gene18432	1.78859	0.0033277
LOC110811182	gene7019	1.78715	0.00412321
LOC110808927	gene5014	1.78215	0.0139975
LOC110822887	gene17338	1.78155	0.00137408
LOC110810474	gene6360	1.77698	0.000306791
LOC110811248	gene7048	1.77541	0.00230882
LOC110821944	gene16735	1.76998	0.00526237
LOC110814386	gene9899	1.75599	0.000375358
LOC110812774	gene8413	1.75512	0.00637512
LOC110825926	gene2232	1.74877	0.0433263
LOC110820746	gene15618	1.73596	0.0113117
LOC110812866	gene8485	1.73359	0.015255
LOC110817177	gene12303	1.72905	0.0195373
LOC110808109	gene4306	1.72457	0.00643489
LOC110814024	gene1074	1.72389	0.0395103
LOC110825187	gene2073	1.72269	0.0246782
LOC110819377	gene1578	1.72239	0.0406765
LOC110809882	gene5866	1.70523	0.012224
LOC110807504	gene3753	1.69318	0.0357112
LOC110823818	gene18175	1.69312	0.00391781
LOC110812657	gene8383	1.69289	0.00307658
LOC110820343	gene15213	1.67981	0.000568838
LOC110819005	gene14061	1.67409	0.00427296
LOC110818735	gene13701	1.66807	0.0126332
LOC110807012	gene3318	1.66642	0.00849053
LOC110809755	gene5720	1.64776	0.000182996
LOC110820894	gene15695	1.63689	0.00835989
LOC110810354	gene6245	1.63647	0.00402676
LOC110818056	gene13325	1.63451	0.0222422
LOC110816656	gene1321	1.62941	0.0318405
LOC110808979	gene5084	1.62655	0.00142101
LOC110824762	gene19188	1.62218	0.00156716
LOC110811915	gene7608	1.6164	0.00111644
LOC110823735	gene18118	1.6097	0.0295803
LOC110816257	gene11586	1.60548	0.0465133
LOC110817692	gene12825	1.60248	0.023513
LOC110820026	gene14944	1.59934	0.0109655
LOC110823804	gene18229	1.59895	0.00116998
LOC110824274	gene227	1.5941	0.00800287
LOC110815741	gene11008	1.59311	0.00856553
LOC110821760	gene16395	1.59297	0.03287
LOC110812480	gene8212	1.59184	0.033749
LOC110816769	gene12037	1.5905	0.0206528
LOC110807999	gene4180	1.59039	0.000495906
LOC110825547	gene19908	1.58652	0.00158097
LOC110806596	gene2950	1.58072	0.0342492
LOC110825810	gene240	1.5635	0.00421229
LOC110821708	gene16603	1.55106	0.000296543
LOC110819484	gene14506	1.54133	0.0106264
LOC110819103	gene14071	1.54008	0.0487167
LOC110810167	gene6107	1.53675	0.0342492
LOC110807275	gene404	1.52902	0.00251064
LOC110814671	gene10060	1.52882	0.0456248
LOC110824239	gene18505	1.52582	0.0390759
LOC110825859	gene2166	1.52446	0.0146349
LOC110812183	gene7867	1.51189	0.0440762
LOC110807580	gene3819	1.50584	0.000277722
LOC110819535	gene14381	-1.50249	0.00984982
LOC110812989	gene971	-1.50428	0.00417732
LOC110817298	gene12454	-1.50581	0.0179437
LOC110815096	gene10482	-1.50723	0.0245711
LOC110810606	gene6498	-1.50894	0.00857815
LOC110815953	gene11321	-1.51493	0.036412
LOC110815709	gene11021	-1.51824	0.023582
LOC110823742	gene18290	-1.52332	0.0179735
LOC110818404	gene13517	-1.52509	0.000241405
LOC110806549	gene2900	-1.52693	0.021013
LOC110820480	gene1678	-1.53002	0.0131395
LOC110822196	gene17048	-1.532	0.000154827
LOC110820784	gene15466	-1.53308	0.0257793
LOC110817534	gene12697	-1.5336	0.00251064
LOC110817961	gene13079	-1.53424	0.0033142
LOC110806998	gene3285	-1.54248	0.0374572
LOC110823491	gene17830	-1.54338	0.00103697
LOC110810044	gene6001	-1.54479	0.0151187
LOC110807792	gene4016	-1.55154	0.00339807
LOC110812276	gene7949	-1.55442	0.0100742
LOC110816662	gene11946	-1.55888	0.0176819
LOC110808130	gene4326	-1.55917	0.000581276
LOC110825175	gene19570	-1.56255	0.000366151
LOC110813365	gene9040	-1.57153	0.00111644
LOC110823462	gene17961	-1.57296	0.0211732
LOC110806746	gene3107	-1.5762	0.0311564
LOC110809714	gene5729	-1.57688	0.0143073
LOC110819283	gene14264	-1.57786	0.012224
LOC110815515	gene10699	-1.57813	0.00880841
LOC110823258	gene17741	-1.58025	0.000130258
LOC110807423	gene3695	-1.58195	0.000451286
LOC110811651	gene7407	-1.58309	0.00933937
LOC110807867	gene4072	-1.58325	0.0345629
LOC110821216	gene16215	-1.58373	0.0480934
LOC110813138	gene987	-1.58729	0.0263518
LOC110809817	gene5805	-1.58812	0.0425017
LOC110806384	gene2776	-1.59151	0.0288604
LOC110815792	gene11134	-1.5947	0.00398779
LOC110817645	gene12831	-1.59716	0.0363824
LOC110817536	gene12714	-1.60093	0.00450769
LOC110816844	gene12058	-1.60167	0.00672487
LOC110815966	gene11320	-1.60332	0.0096621
LOC110825937	gene2240	-1.60564	0.0113862
LOC110824904	gene19320	-1.60903	0.0370188
LOC110817112	gene12340	-1.60954	0.0216663
LOC110821387	gene16295	-1.61168	0.0482797
LOC110818742	gene13729	-1.61995	0.00391781
LOC110817490	gene12755	-1.62229	0.0318903
LOC110824774	gene19200	-1.62229	0.0221396
LOC110810212	gene6162	-1.6228	0.043756
LOC110822662	gene17267	-1.62384	0.0167365
LOC110816805	gene11943	-1.62384	0.0279756
LOC110819325	gene14196	-1.62419	0.00573015
LOC110810496	gene6401	-1.62456	0.000720353
LOC110825064	gene19467	-1.62648	0.0019851
LOC110817760	gene13018	-1.62664	0.00399797
LOC110817718	gene12776	-1.63429	0.00271545
LOC110811586	gene7298	-1.6354	0.0440579
LOC110812978	gene8627	-1.63752	0.0386711
LOC110808313	gene4475	-1.63878	0.00100003
LOC110813606	gene9096	-1.64232	0.00181403
LOC110823448	gene18036	-1.6433	0.00291505
LOC110808331	gene4495	-1.64648	0.0416254
LOC110814611	gene10022	-1.64906	0.0082833
LOC110817224	gene12317	-1.64959	0.0191921
LOC110808225	gene4387	-1.65065	0.0157131
LOC110825174	gene19569	-1.65246	0.023513
LOC110812632	gene8391	-1.65598	0.00613635
LOC110819643	gene14654	-1.65663	0.0264061
LOC110815354	gene10679	-1.65823	0.00901906
LOC110814618	gene10068	-1.66345	0.000398116
LOC110822763	gene1868	-1.6641	0.000120318
LOC110807936	gene4148	-1.66806	0.00105326
LOC110820296	gene14971	-1.67131	0.00273268
LOC110821627	gene16434	-1.67202	0.0227977
LOC110807535	gene3779	-1.67261	0.0252432
LOC110816657	gene11867	-1.6734	0.000160804
LOC110814305	gene9867	-1.67973	0.011982
LOC110814263	gene9738	-1.68186	0.000190993
LOC110812122	gene7826	-1.68301	0.0400783
LOC110809504	gene5503	-1.68309	0.000289601
LOC110810617	gene6504	-1.68525	0.00133213
LOC110814277	gene9739	-1.68583	0.040727
LOC110811625	gene7409	-1.68875	0.000145908
LOC110826380	gene2626	-1.69216	0.00556022
LOC110820461	gene15192	-1.69303	0.012224
LOC110806688	gene340	-1.70674	0.032531
LOC110809643	gene5638	-1.70797	0.024064
LOC110821417	gene16047	-1.70982	0.0376062
LOC110821964	gene16670	-1.71056	0.0182506
LOC110811874	gene7566	-1.71125	0.045277
LOC110816923	gene12118	-1.71206	0.0143073
LOC110810269	gene6270	-1.71413	0.00137408
LOC110815344	gene10800	-1.71468	0.000120318
LOC110812379	gene8054	-1.71813	0.00350302
LOC110816770	gene1331	-1.71892	0.00860451
LOC110815783	gene11032	-1.72007	0.00219394
LOC110809100	gene5147	-1.72887	0.0115696
LOC110816598	gene11832	-1.73274	0.0109655
LOC110810492	gene732	-1.73357	0.0285366
LOC110823305	gene17782	-1.7367	0.0307228
LOC110815231	gene10554	-1.73795	0.0300676
LOC110812919	gene8567	-1.74956	0.00496948
LOC110822541	gene17168	-1.75108	0.00446904
LOC110808935	gene5021	-1.75239	0.00454464
LOC110810343	gene6265	-1.75406	0.00626476
LOC110808661	gene4777	-1.75935	0.00169406
LOC110809680	gene5685	-1.76224	0.0113902
LOC110807351	gene3613	-1.7644	0.00441058
LOC110817032	gene12185	-1.76925	0.0331076
LOC110818171	gene13254	-1.77263	0.000167483
LOC110816522	gene11758	-1.77504	0.000145908
LOC110808480	gene4639	-1.77761	0.0315506
LOC110812290	gene7960	-1.78098	0.00466124
LOC110812354	gene8087	-1.78314	0.0118311
LOC110825670	gene20017	-1.78324	0.0319979
LOC110825734	gene20078	-1.79176	0.0381245
LOC110823789	gene18237	-1.79637	0.000284097
LOC110813774	gene9278	-1.79656	0.00684962
LOC110809979	gene5950	-1.79727	0.0368096
LOC110812903	gene8545	-1.80095	0.0180661
LOC110809226	gene5279	-1.80136	0.000729454
LOC110824515	gene18963	-1.80604	0.00864687
LOC110812152	gene7906	-1.80679	0.00237998
LOC110815661	gene11127	-1.80978	0.000274406
LOC110824177	gene18739	-1.81151	0.0109655
LOC110810058	gene6025	-1.81609	0.000414213
LOC110809265	gene5319	-1.81994	0.0082833
LOC110816274	gene11568	-1.82351	0.0155179
LOC110822492	gene17041	-1.82408	0.0145624
LOC110813826	gene9213	-1.8249	0.00122894
LOC110823616	gene18348	-1.8253	0.00464754
LOC110806341	gene2722	-1.82573	0.000720353
LOC110822901	gene17411	-1.82777	0.000195956
LOC110820981	gene15751	-1.82838	0.0132472
LOC110825042	gene19447	-1.82956	0.000207979
LOC110809863	gene5876	-1.83392	0.00493352
LOC110815707	gene1231	-1.83536	0.00900222
LOC110819335	gene14151	-1.83794	0.0128812
LOC110819219	gene14285	-1.85147	0.000521761
LOC110807213	gene3495	-1.85148	0.00156798
LOC110822304	gene16901	-1.85506	0.014436
LOC110809486	gene5502	-1.85788	0.00301547
LOC110826401	gene2657	-1.86439	0.0105491
LOC110822858	gene17311	-1.86578	0.0256017
LOC110817449	gene1399	-1.87261	0.00672487
LOC110809990	gene6009	-1.88506	0.000351314
LOC110825395	gene19769	-1.88967	0.00909938
LOC110816083	gene11402	-1.89	0.000145908
LOC110820890	gene15746	-1.89024	0.000107577
LOC110820648	gene15596	-1.89342	0.0129443
LOC110811340	gene7137	-1.89593	0.0168284
LOC110823472	gene17871	-1.89647	0.024591
LOC110812067	gene7811	-1.90031	0.0154857
LOC110810042	gene6024	-1.90278	0.0285366
LOC110808802	gene4898	-1.90662	0.010786
LOC110820816	gene15496	-1.90871	0.0356267
LOC110816132	gene11382	-1.91116	0.00395851
LOC110820357	gene15281	-1.91367	0.0279756
LOC110823705	gene1951	-1.91903	0.0462862
LOC110822609	gene17250	-1.92315	0.0480053
LOC110809797	gene5801	-1.92901	0.00142101
LOC110816686	gene11938	-1.9354	0.0156537
LOC110808454	gene4594	-1.93914	0.00133213
LOC110817726	gene12846	-1.93971	0.0160616
LOC110817403	gene1395	-1.94253	0.000366151
LOC110825918	gene2224	-1.94739	0.00155284
LOC110821728	gene16399	-1.95035	0.00104446
LOC110810165	gene6103	-1.95557	0.00217341
LOC110823710	gene18171	-1.95922	0.0119564
LOC110823426	gene17850	-1.96548	0.0256017
LOC110809762	gene5736	-1.9655	0.000233204
LOC110819594	gene14378	-1.96817	0.0172349
LOC110820926	gene15775	-1.96871	0.00469692
LOC110822559	gene17077	-1.96933	0.0243197
LOC110819803	gene14732	-1.97227	0.0484304
LOC110821772	gene16363	-1.9723	0.0014528
LOC110825851	gene2162	-1.97661	0.00251064
LOC110816953	gene12148	-1.97822	0.016041
LOC110810818	gene6671	-1.97976	0.00467644
LOC110819290	gene14287	-1.98156	0.0245711
LOC110819693	gene14713	-1.98681	0.00276891
LOC110810677	gene6574	-1.99001	0.026134
LOC110820479	gene15333	-1.99522	0.000847194
LOC110819620	gene14459	-1.99649	0.0305727
LOC110818891	gene13844	-1.99693	0.000259869
LOC110819308	gene14243	-1.99808	0.0236047
LOC110806524	gene2898	-1.99898	0.0014404
LOC110818350	gene13405	-2.00439	0.0282629
LOC110824790	gene2043	-2.01386	0.020336
LOC110812186	gene7896	-2.01745	0.00114349
LOC110823427	gene17849	-2.0185	0.0216345
LOC110823892	gene18273	-2.01955	0.000723707
LOC110820647	gene15539	-2.01978	0.0465527
LOC110812956	gene8593	-2.02156	0.0209181
LOC110817175	gene12280	-2.02161	0.012682
LOC110809903	gene5837	-2.02601	0.021948
LOC110813061	gene8693	-2.03	0.000199321
LOC110813726	gene9313	-2.04033	0.0059354
LOC110824875	gene19293	-2.04054	0.00202112
LOC110824106	gene18620	-2.0417	0.000399568
LOC110824805	gene19228	-2.04562	0.000366151
LOC110816643	gene1317	-2.05736	0.0479641
LOC110807815	gene4025	-2.05863	0.000818552
LOC110813094	gene8709	-2.06434	0.0042764
LOC110826429	gene2677	-2.06457	0.00441058
LOC110810602	gene6486	-2.06955	0.0169646
LOC110819463	gene14455	-2.07137	0.012224
LOC110824230	gene18563	-2.0717	0.00746434
LOC110822284	gene17040	-2.07375	0.00142101
LOC110806359	gene2737	-2.07853	0.0438161
LOC110816213	gene1278	-2.0832	0.0334452
LOC110807528	gene3795	-2.08337	0.0169717
LOC110823876	gene1968	-2.08345	0.00217911
LOC110818052	gene13102	-2.08691	0.00132134
LOC110820739	gene15593	-2.08897	0.000898147
LOC110824806	gene19229	-2.08907	0.00159038
LOC110817350	gene12536	-2.09245	0.0191275
LOC110822643	gene17472	-2.09432	0.0154857
LOC110809716	gene5730	-2.09475	0.00857815
LOC110813880	gene9422	-2.09604	0.0119806
LOC110814958	gene10345	-2.09661	0.0119418
LOC110811863	gene7632	-2.10369	0.00899527
LOC110816740	gene11999	-2.10916	0.0432281
LOC110811646	gene7424	-2.11283	0.0406765
LOC110821988	gene1797	-2.13009	0.00267774
LOC110821902	gene16711	-2.13035	0.047255
LOC110825730	gene20076	-2.13215	0.000327094
LOC110820226	gene15093	-2.13386	0.0108517
LOC110825948	gene2250	-2.14026	0.00016985
LOC110812560	gene8189	-2.14617	0.0231236
LOC110823192	gene17712	-2.14648	0.00276891
LOC110824244	gene18540	-2.15011	0.00447155
LOC110820712	gene15519	-2.15454	0.00548457
LOC110806945	gene3271	-2.15621	0.000325425
LOC110824171	gene18596	-2.1624	0.0112613
LOC110822335	gene17094	-2.1671	0.000104923
LOC110825185	gene19580	-2.1676	0.0158253
LOC110815276	gene10571	-2.16838	0.000292311
LOC110822465	gene17153	-2.17219	0.00767462
LOC110816085	gene11403	-2.17253	0.000247394
LOC110818922	gene13990	-2.18099	0.0362225
LOC110816709	gene12003	-2.18301	0.00207007
LOC110810386	gene6302	-2.18697	0.0154382
LOC110808448	gene4596	-2.18742	0.0212656
LOC110820630	gene15672	-2.1947	0.000611298
LOC110814804	gene10231	-2.1963	0.0213767
LOC110821280	gene16022	-2.19926	0.0268127
LOC110813311	gene8853	-2.20376	0.0144758
LOC110823553	gene17748	-2.20591	0.0212584
LOC110820410	gene15285	-2.20698	0.0212584
LOC110825816	gene2135	-2.2103	0.0374572
LOC110814725	gene10196	-2.22007	0.0477128
LOC110806707	gene3072	-2.22062	0.00725961
LOC110821421	gene16226	-2.22127	0.00283156
LOC110821170	gene15892	-2.2319	0.00078789
LOC110824432	gene18886	-2.23367	0.0383772
LOC110824025	gene18666	-2.23484	0.000467753
LOC110823891	gene18254	-2.24029	0.00685466
LOC110814473	gene9940	-2.24081	0.0245753
LOC110811738	gene7558	-2.24312	0.0154857
LOC110818861	gene13702	-2.24818	0.024064
LOC110814928	gene10323	-2.26761	0.00157238
LOC110825260	gene19646	-2.27759	0.0497445
LOC110817938	gene12959	-2.27858	0.0017852
LOC110817890	gene13050	-2.28214	0.0150505
LOC110811702	gene855	-2.30156	0.0263518
LOC110824989	gene19399	-2.32598	0.000182996
LOC110826276	gene2542	-2.33617	0.00136687
LOC110814544	gene10122	-2.339	0.00155284
LOC110818848	gene13709	-2.34239	0.000772613
LOC110810645	gene6535	-2.3457	0.0172349
LOC110818710	gene13794	-2.34797	0.020225
LOC110807319	gene3586	-2.35397	0.00692242
LOC110812241	gene7972	-2.35684	0.0455268
LOC110824885	gene19302	-2.35918	0.0452561
LOC110817883	gene13038	-2.37055	0.000926035
LOC110824179	gene226	-2.37391	0.00626476
LOC110826225	gene2496	-2.37696	0.000239108
LOC110822779	gene17288	-2.38023	0.00381386
LOC110817838	gene12960	-2.38149	0.0172083
LOC110821942	gene16737	-2.385	0.0147886
LOC110812820	gene958	-2.39316	0.000182996
LOC110821356	gene16075	-2.40202	0.000225019
LOC110808255	gene4424	-2.40368	0.00297051
LOC110811639	gene7391	-2.4336	0.00116998
LOC110816048	gene11270	-2.44065	0.000585033
LOC110809806	gene659	-2.44263	0.0313847
LOC110824881	gene2050	-2.45123	0.00412187
LOC110816882	gene12123	-2.45443	0.0122717
LOC110825946	gene2245	-2.4672	0.000468298
LOC110814705	gene10139	-2.46916	0.0151494
LOC110806547	gene2909	-2.47213	0.00466124
LOC110811123	gene6899	-2.47668	0.00427296
LOC110813036	gene978	-2.48715	0.025664
LOC110806484	gene2853	-2.48767	0.0136529
LOC110811098	gene82	-2.49307	0.00120734
LOC110815521	gene10757	-2.4965	0.0460648
LOC110808757	gene4865	-2.50147	0.0172793
LOC110811678	gene7518	-2.50616	0.00109994
LOC110814206	gene9761	-2.50689	0.00106994
LOC110823371	gene17971	-2.51627	0.0134172
LOC110814034	gene9576	-2.53471	0.0098484
LOC110823587	gene18282	-2.53524	0.0188923
LOC110814006	gene1071	-2.54331	0.000281634
LOC110812264	gene7950	-2.54406	0.0020376
LOC110809880	gene5858	-2.54638	0.0263518
LOC110808065	gene4268	-2.55646	0.000353127
LOC110822996	gene214	-2.56846	0.0411289
LOC110815777	gene10989	-2.57188	0.00270442
LOC110810875	gene770	-2.59176	0.000772613
LOC110813758	gene9224	-2.59519	0.0122717
LOC110817566	gene12618	-2.61474	0.0489043
LOC110809810	gene5819	-2.6286	0.000390917
LOC110818413	gene13477	-2.63456	0.00142101
LOC110814028	gene9609	-2.64818	0.0485049
LOC110814099	gene9579	-2.65925	0.000387235
LOC110825910	gene2222	-2.69913	0.0060032
LOC110825394	gene19768	-2.70439	0.00773963
LOC110806434	gene2801	-2.71589	0.00771719
LOC110807827	gene4046	-2.73016	0.00560129
LOC110812397	gene918	-2.77054	0.00219863
LOC110809349	gene5394	-2.77198	0.000535674
LOC110826021	gene2316	-2.78145	0.0147886
LOC110806451	gene314	-2.78667	0.015401
LOC110812969	gene8660	-2.78706	0.00276891
LOC110808110	gene4328	-2.78727	0.00466124
LOC110808025	gene4208	-2.7914	0.0319979
LOC110810897	gene773	-2.7923	0.0334452
LOC110809596	gene5588	-2.79751	0.00125118
LOC110814411	gene9812	-2.79978	0.00155103
LOC110819375	gene14136	-2.80708	0.000903557
LOC110822169	gene16930	-2.80983	0.000129865
LOC110814458	gene9850	-2.82798	0.000519376
LOC110813378	gene9013	-2.83012	0.00133213
LOC110823752	gene18161	-2.83553	0.0248137
LOC110823923	gene18773	-2.83789	0.000119284
LOC110825077	gene2064	-2.84126	0.000204109
LOC110811103	gene6892	-2.85865	0.0146349
LOC110808069	gene4239	-2.85943	0.000410269
LOC110822295	gene17037	-2.86886	0.00901906
LOC110823585	gene18217	-2.86985	0.000195956
LOC110813045	gene8691	-2.87249	0.000753898
LOC110816545	gene11750	-2.87772	0.023582
LOC110807511	gene3732	-2.88818	0.000723707
LOC110812191	gene7825	-2.90747	0.00684962
LOC110817030	gene12117	-2.91089	0.000387057
LOC110807172	gene3447	-2.91426	0.000456442
LOC110820613	gene15617	-2.91814	0.000839872
LOC110823232	gene17738	-2.94261	0.043756
LOC110812009	gene7735	-2.94544	0.0048903
LOC110810858	gene6707	-2.95285	0.00484653
LOC110813802	gene113	-2.97227	0.0132164
LOC110809991	gene5971	-2.97803	0.0019851
LOC110823816	gene18262	-2.98363	0.00659793
LOC110815908	gene11219	-2.988	0.0170802
LOC110814665	gene10115	-3.00423	0.00133213
LOC110813545	gene9105	-3.01579	0.0146349
LOC110819106	gene14075	-3.03039	0.00464754
LOC110816462	gene11795	-3.03657	0.000727619
LOC110809809	gene5824	-3.05681	0.0212584
LOC110821832	gene16364	-3.07121	0.0255726
LOC110816915	gene12126	-3.08958	0.00155284
LOC110810721	gene6549	-3.09543	0.0119564
LOC110825530	gene19893	-3.15608	0.00741631
LOC110822103	gene16803	-3.15962	0.0182375
LOC110807774	gene3983	-3.17677	0.00116053
LOC110820095	gene15011	-3.18067	0.02218
LOC110810351	gene6258	-3.20157	0.000502924
LOC110824622	gene19060	-3.21522	0.000247394
LOC110822663	gene17272	-3.24717	0.0164078
LOC110806670	gene3035	-3.25954	0.0258378
LOC110811082	gene6942	-3.28045	0.000920254
LOC110820780	gene15445	-3.32433	0.0332812
LOC110815696	gene10996	-3.37816	0.00626476
LOC110821974	gene16679	-3.38134	0.00385213
LOC110811718	gene7451	-3.40249	0.0226025
LOC110822799	gene17232	-3.61951	0.000548623
LOC110817336	gene12506	-3.69375	0.012224
LOC110816321	gene11616	-3.73826	0.0473444
LOC110821971	gene1796	-3.76742	0.0164426
LOC110821452	gene16084	-3.87393	0.0033142
LOC110809562	gene5555	-4.0493	0.00106994
LOC110817053	gene12293	-4.0966	0.021948
LOC110808393	gene4547	-4.12028	0.0146993
LOC110819037	gene13966	-4.83774	0.000141555
LOC110822274	gene16882	-5.65072	0.0226025
LOC110809774	gene5751	-6.5735	0.000968597

## Sheet: C24h vs T24h
Gene ID (NCBI)	Gene	log2FoldChange	padj
LOC110822328	gene17107	-2.40574	0.0358843
LOC110816462	gene11795	-3.41236	0.0358843
LOC110809562	gene5555	-4.58604	0.0358843

## Sheet: T12h vs T24h
Gene ID (NCBI)	Gene	log2FoldChange	padj
LOC110826090	gene2385	4.42826	0.0307061
LOC110818850	gene13728	3.9655	0.00584319
LOC110813006	gene8676	3.85696	0.000624256
LOC110823303	gene18002	3.84947	0.0366381
LOC110812698	gene8296	3.76082	0.0389286
LOC110823784	gene18214	3.55335	0.000922002
LOC110826405	gene2663	3.53907	0.000224569
LOC110811103	gene6892	3.47125	0.000362548
LOC110822370	gene17004	3.32773	0.0324536
LOC110813802	gene113	3.28245	0.00608659
LOC110824263	gene18428	3.27882	0.0032469
LOC110815920	gene11247	3.15133	0.000316314
LOC110811082	gene6942	3.02469	0.00334294
LOC110817057	gene12267	2.99403	0.0136476
LOC110819106	gene14075	2.99185	0.0422095
LOC110822169	gene16930	2.99099	0.00489841
LOC110822197	gene17049	2.98976	0.000556808
LOC110822076	gene16754	2.98097	0.0240238
LOC110814458	gene9850	2.96741	0.00213633
LOC110809810	gene5819	2.9614	0.00022804
LOC110820780	gene15445	2.93931	0.0303138
LOC110823421	gene18051	2.89481	0.00151482
LOC110822103	gene16803	2.8553	0.0333095
LOC110816915	gene12126	2.85132	0.00806754
LOC110806451	gene314	2.84115	0.00721699
LOC110809991	gene5971	2.82196	0.0121298
LOC110819016	gene13926	2.8171	0.000433983
LOC110823428	gene17715	2.80309	0.00608659
LOC110823816	gene18262	2.79418	0.0405566
LOC110821452	gene16084	2.74695	0.0168423
LOC110816772	gene12000	2.73263	0.0265434
LOC110808364	gene518	2.72722	0.0143002
LOC110806434	gene2801	2.65245	0.00108052
LOC110813568	gene9165	2.64514	0.000528951
LOC110814909	gene1159	2.61423	0.0375492
LOC110824007	gene18595	2.6069	0.0100463
LOC110814390	gene9854	2.60152	0.00111307
LOC110806839	gene3165	2.56918	0.00420645
LOC110809026	gene5161	2.52206	0.00680087
LOC110806484	gene2853	2.51215	0.0138693
LOC110810351	gene6258	2.50337	0.0119242
LOC110806785	gene3135	2.4804	0.000914671
LOC110817350	gene12536	2.457	0.00337684
LOC110808110	gene4328	2.44646	0.0231032
LOC110819370	gene14153	2.42781	0.000296295
LOC110824875	gene19293	2.38731	0.00186222
LOC110819375	gene14136	2.32283	0.0158982
LOC110810386	gene6302	2.32244	0.0231658
LOC110822359	gene17176	2.30501	0.00889136
LOC110817095	gene12402	2.29261	0.0134172
LOC110822823	gene17258	2.28111	0.0092007
LOC110816250	gene11517	2.26913	0.0311549
LOC110826070	gene2359	2.22712	0.0250068
LOC110813281	gene8899	2.22561	0.00603548
LOC110817534	gene12697	2.21483	0.000254377
LOC110811340	gene7137	2.1988	0.00269739
LOC110813857	gene9424	2.17457	0.02732
LOC110813762	gene9310	2.16679	0.00182167
LOC110815379	gene10785	2.15349	0.000452559
LOC110817997	gene13110	2.1514	0.00589549
LOC110821596	gene16500	2.15099	0.000443409
LOC110806998	gene3285	2.14974	0.000370455
LOC110825371	gene19747	2.14261	0.00853105
LOC110808861	gene4950	2.13534	0.00594744
LOC110824622	gene19060	2.13382	0.032034
LOC110826225	gene2496	2.13014	0.00697567
LOC110814899	gene1161	2.10195	0.014421
LOC110819151	gene14267	2.09068	0.00697567
LOC110818395	gene13410	2.07162	0.00155036
LOC110810617	gene6504	2.05722	0.000432559
LOC110821421	gene16226	2.04352	0.0126109
LOC110819132	gene14259	2.01713	0.0243685
LOC110819213	gene14226	2.002	0.000421556
LOC110807815	gene4025	2.00155	0.00202661
LOC110807213	gene3495	1.99479	0.00133315
LOC110826276	gene2542	1.99362	0.000525126
LOC110820454	gene15234	1.98728	0.000124545
LOC110822494	gene17050	1.97901	0.00254388
LOC110807351	gene3613	1.97704	0.00281081
LOC110823746	gene18303	1.97612	0.0032469
LOC110815598	gene10940	1.9677	0.000250255
LOC110814146	gene9649	1.9666	0.0225906
LOC110825316	gene19696	1.96023	0.00243702
LOC110807645	gene3881	1.95929	0.00102823
LOC110822431	gene16826	1.95176	0.00199621
LOC110809227	gene5293	1.95034	0.00315203
LOC110813897	gene9421	1.94003	0.0083337
LOC110814932	gene10377	1.93846	0.0248715
LOC110819859	gene14841	1.93712	0.000148469
LOC110811365	gene7175	1.93557	0.00449042
LOC110826410	gene2664	1.92856	0.00013774
LOC110822492	gene17041	1.92257	0.00114917
LOC110821776	gene16524	1.91293	0.00251361
LOC110812978	gene8627	1.91048	0.0120993
LOC110826420	gene2667	1.90878	0.00588891
LOC110806945	gene3271	1.90592	0.00352004
LOC110816090	gene11476	1.90448	0.00923354
LOC110824989	gene19399	1.90381	0.0217856
LOC110809817	gene5805	1.90175	0.00795079
LOC110814469	gene9926	1.89948	0.0307662
LOC110824025	gene18666	1.8973	0.0156974
LOC110810405	gene6353	1.89593	0.0172224
LOC110818171	gene13254	1.88348	0.000254377
LOC110822798	gene17449	1.87672	0.000437205
LOC110808551	gene4720	1.87496	0.000660973
LOC110818566	gene13643	1.86873	0.0218126
LOC110810058	gene6025	1.86021	0.000149455
LOC110809564	gene637	1.84425	0.000724808
LOC110820327	gene15346	1.84192	0.000382407
LOC110823483	gene17802	1.84031	0.000224569
LOC110807563	gene3803	1.83557	0.0339506
LOC110806509	gene2873	1.83082	0.000119485
LOC110825296	gene19677	1.82527	0.0307061
LOC110818362	gene13492	1.82105	0.00697438
LOC110822194	gene17051	1.81382	0.0259342
LOC110812131	gene7901	1.81382	0.00266766
LOC110822792	gene17506	1.80852	0.00302704
LOC110815276	gene10571	1.80795	0.0181226
LOC110823616	gene18348	1.80394	0.00830543
LOC110817457	gene12707	1.79727	0.00155882
LOC110824106	gene18620	1.79409	0.00485594
LOC110823640	gene18146	1.78884	0.00480911
LOC110812152	gene7906	1.78822	0.00170652
LOC110807774	gene3983	1.78684	0.0076696
LOC110811639	gene7391	1.7828	0.00570283
LOC110813156	gene988	1.78173	0.00847108
LOC110823502	gene17784	1.77566	0.000192498
LOC110812137	gene7938	1.7705	0.000771561
LOC110823462	gene17961	1.76775	0.00580334
LOC110806551	gene2914	1.76519	0.00321386
LOC110816332	gene11601	1.76334	0.00475167
LOC110815709	gene11021	1.76244	0.00170652
LOC110824284	gene18613	1.76079	0.00428648
LOC110817170	gene12387	1.75995	0.000321208
LOC110808835	gene4911	1.75867	0.0197392
LOC110818406	gene159	1.75669	0.000150558
LOC110818891	gene13844	1.74945	0.000371914
LOC110816085	gene11403	1.74679	0.0355167
LOC110810818	gene6671	1.73978	0.00584319
LOC110813670	gene9266	1.73482	0.000692378
LOC110807535	gene3779	1.73308	0.00306084
LOC110823491	gene17830	1.72753	0.00188763
LOC110820388	gene15389	1.72232	0.00290036
LOC110814928	gene10323	1.71856	0.000915261
LOC110816598	gene11832	1.71194	0.00169428
LOC110815777	gene10989	1.71102	0.0307061
LOC110813167	gene989	1.70504	0.000447273
LOC110822335	gene17094	1.70361	0.00197028
LOC110808773	gene4866	1.69657	0.0100353
LOC110812339	gene8037	1.69382	0.0265434
LOC110811176	gene6972	1.68803	0.0113858
LOC110817904	gene12949	1.68765	0.0010345
LOC110808849	gene4926	1.68641	0.0183081
LOC110814785	gene10163	1.68231	0.000330894
LOC110816770	gene1331	1.67713	0.00334294
LOC110813399	gene8925	1.67631	0.000914826
LOC110816646	gene11989	1.67568	0.00114245
LOC110816004	gene11359	1.67378	0.00180287
LOC110814265	gene9734	1.66727	0.028257
LOC110824776	gene19202	1.66339	0.046585
LOC110807346	gene3618	1.66138	0.00618944
LOC110825359	gene19736	1.65818	0.00291119
LOC110823429	gene18079	1.65121	0.000749161
LOC110817640	gene12844	1.64288	0.000754547
LOC110815707	gene1231	1.63967	0.0100654
LOC110812800	gene8447	1.63784	0.0474105
LOC110812768	gene8420	1.63656	0.00603548
LOC110821767	gene16585	1.63259	0.0018596
LOC110808277	gene4436	1.6318	0.00117239
LOC110820326	gene15347	1.63074	0.000225613
LOC110807423	gene3695	1.62618	0.0407763
LOC110825948	gene2250	1.62292	0.04622
LOC110812820	gene958	1.62216	0.0383665
LOC110812571	gene8238	1.62088	0.0016254
LOC110822231	gene16847	1.61625	0.00315203
LOC110823802	gene18208	1.61369	0.00697438
LOC110821387	gene16295	1.61285	0.0481292
LOC110807136	gene3422	1.6123	0.0312967
LOC110814263	gene9738	1.61041	0.000159182
LOC110819643	gene14654	1.60944	0.0431317
LOC110817525	gene12722	1.60448	0.000296295
LOC110812556	gene8188	1.59945	0.00671999
LOC110820315	gene15205	1.59925	0.0419606
LOC110814690	gene1139	1.59466	0.00749422
LOC110814006	gene1071	1.59435	0.0332997
LOC110823123	gene18047	1.58728	0.0013033
LOC110824358	gene18784	1.58695	0.0211688
LOC110825946	gene2245	1.58577	0.0111424
LOC110819307	gene1574	1.58379	0.0080524
LOC110812936	gene8594	1.57607	0.000215835
LOC110812997	gene8659	1.57379	0.00532379
LOC110823885	gene1969	1.57378	0.000364667
LOC110821643	gene16318	1.57322	0.00324015
LOC110815738	gene11000	1.57304	0.0138625
LOC110818350	gene13405	1.57246	0.0307061
LOC110813749	gene9245	1.57059	0.000338082
LOC110819660	gene14716	1.56965	0.0471591
LOC110813774	gene9278	1.56909	0.0102224
LOC110818736	gene13774	1.56875	0.00015514
LOC110818142	gene13140	1.56545	0.0148849
LOC110816522	gene11758	1.5652	0.00123382
LOC110820443	gene15310	1.5604	0.000169232
LOC110812319	gene8021	1.55356	0.000202553
LOC110819283	gene14264	1.54278	0.000243724
LOC110825730	gene20076	1.54181	0.0202367
LOC110809801	gene5787	1.53922	0.0339964
LOC110807130	gene3420	1.53921	0.00134183
LOC110814585	gene10055	1.53894	0.000440179
LOC110822761	gene17296	1.53226	0.000150558
LOC110807834	gene4043	1.52941	0.00703358
LOC110823747	gene1953	1.52346	0.0308787
LOC110813451	gene9022	1.51966	0.00171222
LOC110818896	gene13854	1.51732	0.0473931
LOC110825455	gene19824	1.51175	0.000296295
LOC110808915	gene572	1.50425	0.0283318
LOC110826111	gene25	1.50159	0.00180287
LOC110823280	gene17812	1.50056	0.00795079
LOC110817822	gene13083	-1.50662	0.00956932
LOC110817195	gene12291	-1.51354	0.00376905
LOC110813130	gene8741	-1.51809	0.0167487
LOC110814857	gene10282	-1.5325	0.00973372
LOC110813645	gene1043	-1.53387	0.00572495
LOC110815158	gene10596	-1.5381	0.00112628
LOC110825646	gene2111	-1.54503	0.000296295
LOC110819517	gene14370	-1.54532	0.00929891
LOC110816942	gene12173	-1.54796	0.0134068
LOC110825903	gene2210	-1.56351	0.00721699
LOC110824473	gene18925	-1.5685	0.0250752
LOC110817698	gene12808	-1.57889	0.000530252
LOC110811315	gene817	-1.58979	0.00600436
LOC110814474	gene9924	-1.59082	0.0224408
LOC110807097	gene3374	-1.59353	0.00155576
LOC110808033	gene484	-1.60146	0.000528951
LOC110816804	gene11964	-1.60196	0.000448545
LOC110821774	gene16507	-1.60599	0.021542
LOC110811269	gene7109	-1.62246	0.000720279
LOC110807369	gene3646	-1.63527	0.0158352
LOC110814687	gene10275	-1.63901	0.00269739
LOC110817259	gene12438	-1.64385	0.0366381
LOC110819515	gene14359	-1.64966	0.0133231
LOC110810289	gene6216	-1.6593	0.00519005
LOC110821739	gene16474	-1.67799	0.0289463
LOC110816769	gene12037	-1.68643	0.0308975
LOC110806763	gene3087	-1.68927	0.0437448
LOC110807355	gene3615	-1.69086	0.00739106
LOC110817110	gene12300	-1.71082	0.0236056
LOC110806493	gene319	-1.71303	0.00145756
LOC110808299	gene4497	-1.71583	0.00146194
LOC110807679	gene3910	-1.72109	0.00876615
LOC110819815	gene14612	-1.72791	0.00317184
LOC110812795	gene8451	-1.73444	0.000471995
LOC110814904	gene10400	-1.7369	0.0231032
LOC110815454	gene10719	-1.74594	0.00586478
LOC110819355	gene14252	-1.7533	0.01223
LOC110819415	gene14477	-1.75709	0.0199664
LOC110819121	gene14197	-1.75877	0.0119242
LOC110825019	gene19425	-1.7589	0.000415523
LOC110819924	gene14834	-1.77125	0.0347957
LOC110820670	gene15636	-1.7803	0.000488198
LOC110807224	gene3508	-1.79205	0.00311137
LOC110820026	gene14944	-1.79976	0.00739127
LOC110810621	gene6477	-1.81839	0.00565892
LOC110817343	gene12547	-1.83245	0.0032822
LOC110820282	gene15119	-1.84727	0.0448328
LOC110813551	gene1031	-1.85376	0.0362863
LOC110816531	gene11756	-1.85536	0.0185263
LOC110823209	gene17967	-1.85884	0.0207594
LOC110821423	gene16257	-1.85955	0.0265434
LOC110809625	gene5670	-1.86181	0.033088
LOC110816079	gene11448	-1.8627	0.0120201
LOC110807896	gene4089	-1.87338	0.00620484
LOC110815289	gene10815	-1.87947	0.00288895
LOC110822233	gene16904	-1.90079	0.00746953
LOC110808999	gene5083	-1.90123	0.0032469
LOC110823237	gene17694	-1.90557	0.0216781
LOC110811090	gene6956	-1.91355	0.032034
LOC110817699	gene12795	-1.94204	0.000358019
LOC110813879	gene9420	-1.9729	0.000395382
LOC110809819	gene5809	-1.97575	0.0101224
LOC110813268	gene8838	-1.98091	0.023811
LOC110823316	gene18045	-1.99346	0.00697567
LOC110825210	gene2071	-2.00412	0.00326486
LOC110821109	gene15977	-2.03297	0.022733
LOC110810068	gene5959	-2.04647	0.000528951
LOC110814606	gene9999	-2.0478	0.00584319
LOC110813027	gene8663	-2.0493	0.0197024
LOC110811205	gene805	-2.05305	0.0339506
LOC110821155	gene15914	-2.09249	0.000252181
LOC110816153	gene11473	-2.10128	0.00300256
LOC110815093	gene10465	-2.10598	0.0111535
LOC110809427	gene5456	-2.12513	0.0286751
LOC110812715	gene8322	-2.12818	0.000922002
LOC110813129	gene8740	-2.14087	0.0460175
LOC110817716	gene12788	-2.145	0.00499671
LOC110820873	gene15524	-2.15942	0.000312136
LOC110806366	gene2746	-2.16097	0.000490187
LOC110806778	gene3105	-2.16144	0.022329
LOC110824121	gene18577	-2.20263	0.000894317
LOC110820675	gene15569	-2.20813	0.0151196
LOC110818984	gene14035	-2.21819	0.0006189
LOC110808203	gene4373	-2.25484	0.00643084
LOC110815485	gene10774	-2.25493	0.0318548
LOC110814726	gene10223	-2.25627	0.00231889
LOC110810505	gene6327	-2.25755	0.0021724
LOC110816596	gene11829	-2.27714	0.000673363
LOC110812657	gene8383	-2.28161	0.000667798
LOC110818042	gene13284	-2.28312	0.0129802
LOC110806699	gene3045	-2.28551	0.000585393
LOC110806658	gene3001	-2.29381	0.000136326
LOC110823042	gene17598	-2.30909	0.000312136
LOC110823940	gene18772	-2.32732	0.00224565
LOC110825381	gene19755	-2.34934	0.000771561
LOC110808927	gene5014	-2.37893	0.00240107
LOC110825625	gene19976	-2.38166	0.0195103
LOC110823092	gene17677	-2.41434	0.00498692
LOC110818297	gene1483	-2.46809	0.00082713
LOC110819981	gene14835	-2.48881	0.00225224
LOC110819304	gene14175	-2.52596	0.0145785
LOC110816354	gene11595	-2.52847	0.0469011
LOC110817177	gene12303	-2.52881	0.00153806
LOC110806428	gene2804	-2.53647	0.00140246
LOC110812308	gene8002	-2.61902	0.014421
LOC110822955	gene17650	-2.65608	0.0307061
LOC110816221	gene11536	-2.86103	0.000257323
LOC110813590	gene9119	-2.87224	0.00145102
LOC110817086	gene12415	-2.91531	0.000397188
LOC110826383	gene2636	-3.00641	0.00108698
LOC110806660	gene3007	-3.04199	0.0239388
LOC110822841	gene17284	-3.06705	0.00923354
LOC110811346	gene7158	-3.09979	0.0106052
LOC110811887	gene868	-3.44953	0.00928939
LOC110816105	gene11453	-3.4756	0.000362548
LOC110806623	gene2975	-3.50897	0.00606352
LOC110808380	gene4522	-3.51171	0.027886
LOC110810172	gene6115	-3.58443	0.00251803
LOC110819800	gene14718	-3.60227	0.022116
LOC110823449	gene17692	-3.93684	0.029011
LOC110823780	gene18255	-4.14719	0.0224408
LOC110821458	gene1749	-4.18493	0.00214075
LOC110822577	gene17465	-4.22054	0.0100353
LOC110809445	gene5472	-4.22445	0.0282299
LOC110823250	gene17734	-5.80823	0.00559123
