# Supplementary material for: Systems Biology Applied to the Study of Papaya Fruit Ripening: The Influence of Ethylene on Pulp Softening
Source: Cells. 2021 Sep 7;10(9):2339. doi: 10.3390/cells10092339 (PMC8467500; doi:10.3390/cells10092339)
Supplement: Supplementary file 1 [file cells-10-02339-s001.zip › Supplementary File 3.xlsx]

## Sheet: pg_nodes
name	tag	AverageShortestPathLength	BetweennessCentrality	ClosenessCentrality	ClusteringCoefficient	Degree	NeighborhoodConnectivity	Radiality	Stress	TopologicalCoefficient
gene7049	pg	1.17949	0.00141331	0.847826	0.860851	128	118.531	0.940171	2262	0.759816
gene9059	pg	1.10256	0.00316392	0.906977	0.791367	140	114.036	0.965812	4060	0.730998
gene2536	pg	1.09615	0.00406158	0.912281	0.779635	141	113.113	0.967949	4474	0.725086
gene9649	pg	1.10897	0.00373931	0.901734	0.79241	139	114.058	0.963675	4156	0.731138
gene5336	pg	1.10897	0.00405157	0.901734	0.789073	139	113.741	0.963675	4228	0.729109
gene9058	pg	1.20513	0.00211706	0.829787	0.860084	124	118.129	0.931624	2150	0.757237
gene1797	pg	1.34615	0.00022992	0.742857	0.958649	102	124.147	0.884615	426	0.795814
gene3486	pg	1.48077	0.00056879	0.675325	0.954012	81	122.185	0.839744	298	0.783238
gene12584	pg	1.49359	0.0006188	0.669528	0.919831	79	119.582	0.83547	494	0.766553
gene12777	pg	1.48718	0.00152058	0.672414	0.86519	80	116.763	0.837607	930	0.748478
gene15943	pg	1.83974	0.00067649	0.543554	0.61	25	93.12	0.720085	276	0.596923
gene16066	pg	1.76923	0.00011906	0.565217	0.934566	38	122.184	0.74359	106	0.793404

## Sheet: conexões PG-all
source	tag.source	target	tag.target	weight
gene1360	alphagal	gene12584	pg	0.0700393
gene1360	alphagal	gene12777	pg	0.0982771
gene1360	alphagal	gene16066	pg	0.098191
gene14164	alphagal	gene16066	pg	0.0627182
gene1360	alphagal	gene2536	pg	0.176915
gene1360	alphagal	gene5336	pg	0.183083
gene1360	alphagal	gene7049	pg	0.116384
gene1360	alphagal	gene9058	pg	0.0740278
gene1360	alphagal	gene9059	pg	0.146669
gene1360	alphagal	gene9649	pg	0.105956
gene6084	alphamann	gene12584	pg	0.0832843
gene6889	alphamann	gene12777	pg	0.0709978
gene6084	alphamann	gene12777	pg	0.120018
gene6084	alphamann	gene16066	pg	0.0556411
gene879	alphamann	gene1797	pg	0.236105
gene879	alphamann	gene2536	pg	0.354051
gene879	alphamann	gene3486	pg	0.109414
gene3830	alphamann	gene5336	pg	0.120758
gene879	alphamann	gene5336	pg	0.191387
gene6084	alphamann	gene7049	pg	0.114836
gene879	alphamann	gene7049	pg	0.160667
gene3830	alphamann	gene7049	pg	0.0771552
gene6889	alphamann	gene9058	pg	0.0536003
gene3830	alphamann	gene9058	pg	0.195803
gene8799	alphamann	gene9058	pg	0.102082
gene6084	alphamann	gene9058	pg	0.116017
gene879	alphamann	gene9058	pg	0.241733
gene3830	alphamann	gene9059	pg	0.186827
gene8799	alphamann	gene9059	pg	0.179375
gene879	alphamann	gene9059	pg	0.316867
gene6084	alphamann	gene9059	pg	0.28684
gene6084	alphamann	gene9649	pg	0.205442
gene9560	alphamann	gene9649	pg	0.309016
gene8799	alphamann	gene9649	pg	0.266818
gene6889	alphamann	gene9649	pg	0.065067
gene879	alphamann	gene9649	pg	0.370733
gene3830	alphamann	gene9649	pg	0.303954
gene12218	arabinofu	gene12584	pg	0.173734
gene12413	arabinofu	gene12584	pg	0.168418
gene12218	arabinofu	gene12777	pg	0.176073
gene12413	arabinofu	gene12777	pg	0.147031
gene12413	arabinofu	gene16066	pg	0.0511366
gene12218	arabinofu	gene16066	pg	0.103284
gene11393	arabinogal	gene12584	pg	0.187724
gene1032	arabinogal	gene12584	pg	0.0895756
gene10377	arabinogal	gene12584	pg	0.0583222
gene11392	arabinogal	gene12584	pg	0.070592
gene2775	arabinogal	gene12584	pg	0.053944
gene12026	arabinogal	gene12584	pg	0.147723
gene11393	arabinogal	gene12777	pg	0.207959
gene10377	arabinogal	gene12777	pg	0.0876638
gene12026	arabinogal	gene12777	pg	0.0811228
gene11392	arabinogal	gene12777	pg	0.113936
gene803	arabinogal	gene15943	pg	0.0744925
gene14835	arabinogal	gene15943	pg	0.0697865
gene2775	arabinogal	gene15943	pg	0.0555052
gene11393	arabinogal	gene16066	pg	0.0807817
gene803	arabinogal	gene1797	pg	0.15056
gene803	arabinogal	gene2536	pg	0.32833
gene1032	arabinogal	gene2536	pg	0.121078
gene2830	arabinogal	gene3486	pg	0.0962599
gene2775	arabinogal	gene3486	pg	0.0565114
gene803	arabinogal	gene3486	pg	0.163579
gene1032	arabinogal	gene5336	pg	0.0677102
gene2830	arabinogal	gene5336	pg	0.191413
gene4805	arabinogal	gene5336	pg	0.154258
gene803	arabinogal	gene5336	pg	0.257475
gene803	arabinogal	gene7049	pg	0.149392
gene2830	arabinogal	gene7049	pg	0.193759
gene1032	arabinogal	gene7049	pg	0.0586199
gene4805	arabinogal	gene7049	pg	0.121406
gene5562	arabinogal	gene7049	pg	0.166024
gene2830	arabinogal	gene9058	pg	0.254236
gene5562	arabinogal	gene9058	pg	0.251648
gene803	arabinogal	gene9058	pg	0.253532
gene4805	arabinogal	gene9058	pg	0.202821
gene5562	arabinogal	gene9059	pg	0.292856
gene1032	arabinogal	gene9059	pg	0.0940754
gene803	arabinogal	gene9059	pg	0.296878
gene4805	arabinogal	gene9059	pg	0.171659
gene2830	arabinogal	gene9059	pg	0.314613
gene5562	arabinogal	gene9649	pg	0.338997
gene1032	arabinogal	gene9649	pg	0.134212
gene2830	arabinogal	gene9649	pg	0.400316
gene803	arabinogal	gene9649	pg	0.29919
gene3877	arabinogal	gene9649	pg	0.0680951
gene4805	arabinogal	gene9649	pg	0.292191
gene1695	betagal	gene12584	pg	0.107428
gene11696	betagal	gene12584	pg	0.165816
gene9155	betagal	gene12584	pg	0.144499
gene9153	betagal	gene12584	pg	0.183878
gene2838	betagal	gene12584	pg	0.0644529
gene7019	betagal	gene12584	pg	0.0734387
gene9155	betagal	gene12777	pg	0.128134
gene7693	betagal	gene12777	pg	0.0594713
gene7019	betagal	gene12777	pg	0.0589514
gene9153	betagal	gene12777	pg	0.116184
gene11696	betagal	gene12777	pg	0.147597
gene2838	betagal	gene12777	pg	0.143691
gene1695	betagal	gene15943	pg	0.114191
gene6671	betagal	gene15943	pg	0.0571984
gene7693	betagal	gene15943	pg	0.0579727
gene11696	betagal	gene16066	pg	0.0530784
gene2838	betagal	gene16066	pg	0.0915141
gene1695	betagal	gene2536	pg	0.0627568
gene2838	betagal	gene3486	pg	0.0714724
gene2838	betagal	gene5336	pg	0.261997
gene6671	betagal	gene7049	pg	0.0743566
gene7019	betagal	gene7049	pg	0.328673
gene2838	betagal	gene7049	pg	0.176977
gene7019	betagal	gene9058	pg	0.370713
gene7693	betagal	gene9058	pg	0.288096
gene6671	betagal	gene9058	pg	0.236579
gene2838	betagal	gene9058	pg	0.17799
gene6671	betagal	gene9059	pg	0.260258
gene1695	betagal	gene9059	pg	0.0562278
gene7693	betagal	gene9059	pg	0.348396
gene2838	betagal	gene9059	pg	0.305591
gene7019	betagal	gene9059	pg	0.345985
gene7693	betagal	gene9649	pg	0.355968
gene9155	betagal	gene9649	pg	0.356402
gene1695	betagal	gene9649	pg	0.0525066
gene9153	betagal	gene9649	pg	0.12946
gene6671	betagal	gene9649	pg	0.290112
gene2838	betagal	gene9649	pg	0.244028
gene7019	betagal	gene9649	pg	0.402346
gene10728	betamann	gene12584	pg	0.213655
gene10728	betamann	gene12777	pg	0.153381
gene10728	betamann	gene15943	pg	0.0579842
gene12216	betamann	gene16066	pg	0.0589773
gene940	betamann	gene1797	pg	0.11092
gene940	betamann	gene2536	pg	0.333366
gene940	betamann	gene3486	pg	0.0641053
gene940	betamann	gene5336	pg	0.198903
gene940	betamann	gene7049	pg	0.0996589
gene7425	betamann	gene9058	pg	0.249276
gene940	betamann	gene9058	pg	0.205039
gene7425	betamann	gene9059	pg	0.287649
gene940	betamann	gene9059	pg	0.315847
gene7425	betamann	gene9649	pg	0.371989
gene940	betamann	gene9649	pg	0.339518
gene12310	cell	gene12584	pg	0.136321
gene12311	cell	gene12584	pg	0.160986
gene12309	cell	gene12584	pg	0.127026
gene12310	cell	gene12777	pg	0.198172
gene10588	cell	gene12777	pg	0.0660725
gene12309	cell	gene12777	pg	0.110304
gene12311	cell	gene12777	pg	0.166173
gene10588	cell	gene16066	pg	0.063611
gene12309	cell	gene16066	pg	0.0760387
gene12311	cell	gene16066	pg	0.0867932
gene12310	cell	gene16066	pg	0.116161
gene14581	cell	gene16066	pg	0.0930265
gene4328	cell	gene5336	pg	0.146501
gene4328	cell	gene7049	pg	0.087345
gene4328	cell	gene9058	pg	0.207166
gene4328	cell	gene9059	pg	0.22286
gene4328	cell	gene9649	pg	0.328669
gene10632	cellsynthase	gene12584	pg	0.185042
gene11115	cellsynthase	gene12584	pg	0.107016
gene957	cellsynthase	gene12584	pg	0.136142
gene8551	cellsynthase	gene12584	pg	0.0689954
gene147	cellsynthase	gene12777	pg	0.0913518
gene10632	cellsynthase	gene12777	pg	0.165956
gene957	cellsynthase	gene12777	pg	0.0857043
gene11115	cellsynthase	gene12777	pg	0.106342
gene8551	cellsynthase	gene12777	pg	0.0733738
gene5787	cellsynthase	gene15943	pg	0.0744949
gene147	cellsynthase	gene16066	pg	0.0627623
gene13050	cellsynthase	gene16066	pg	0.0584612
gene147	cellsynthase	gene1797	pg	0.0842777
gene957	cellsynthase	gene1797	pg	0.258862
gene957	cellsynthase	gene2536	pg	0.395955
gene147	cellsynthase	gene2536	pg	0.334954
gene957	cellsynthase	gene3486	pg	0.102188
gene957	cellsynthase	gene5336	pg	0.320474
gene147	cellsynthase	gene5336	pg	0.231685
gene5787	cellsynthase	gene7049	pg	0.10441
gene147	cellsynthase	gene7049	pg	0.101038
gene957	cellsynthase	gene7049	pg	0.340821
gene957	cellsynthase	gene9058	pg	0.293849
gene147	cellsynthase	gene9058	pg	0.179064
gene5787	cellsynthase	gene9058	pg	0.259261
gene5787	cellsynthase	gene9059	pg	0.210656
gene957	cellsynthase	gene9059	pg	0.337802
gene147	cellsynthase	gene9059	pg	0.324643
gene147	cellsynthase	gene9649	pg	0.229055
gene957	cellsynthase	gene9649	pg	0.376404
gene5787	cellsynthase	gene9649	pg	0.255944
gene10338	exp	gene12584	pg	0.0600373
gene3555	exp	gene12584	pg	0.10055
gene2480	exp	gene12584	pg	0.0613536
gene10338	exp	gene12777	pg	0.0584132
gene2480	exp	gene2536	pg	0.354174
gene2480	exp	gene3486	pg	0.056061
gene2480	exp	gene5336	pg	0.185273
gene3555	exp	gene5336	pg	0.0965732
gene3555	exp	gene7049	pg	0.0583754
gene2480	exp	gene7049	pg	0.172789
gene2480	exp	gene9058	pg	0.18095
gene3555	exp	gene9059	pg	0.105078
gene2480	exp	gene9059	pg	0.292584
gene3555	exp	gene9649	pg	0.0853153
gene2480	exp	gene9649	pg	0.382933
gene38	inhib_pg	gene12584	pg	0.146114
gene38	inhib_pg	gene12777	pg	0.0794504
gene38	inhib_pg	gene1797	pg	0.132862
gene38	inhib_pg	gene2536	pg	0.351827
gene38	inhib_pg	gene5336	pg	0.224179
gene38	inhib_pg	gene7049	pg	0.195213
gene38	inhib_pg	gene9058	pg	0.15684
gene38	inhib_pg	gene9059	pg	0.320498
gene38	inhib_pg	gene9649	pg	0.310282
gene699	inhib_pme	gene12584	pg	0.236325
gene12359	inhib_pme	gene12584	pg	0.125188
gene10533	inhib_pme	gene12584	pg	0.0625135
gene11454	inhib_pme	gene12584	pg	0.0885972
gene699	inhib_pme	gene12777	pg	0.209857
gene10533	inhib_pme	gene12777	pg	0.0585978
gene4520	inhib_pme	gene12777	pg	0.0506459
gene12708	inhib_pme	gene12777	pg	0.0826225
gene12359	inhib_pme	gene12777	pg	0.109819
gene11454	inhib_pme	gene12777	pg	0.0605225
gene12707	inhib_pme	gene15943	pg	0.0725335
gene699	inhib_pme	gene16066	pg	0.100359
gene699	inhib_pme	gene1797	pg	0.0917851
gene699	inhib_pme	gene2536	pg	0.299456
gene699	inhib_pme	gene5336	pg	0.222561
gene4522	inhib_pme	gene5336	pg	0.119249
gene4520	inhib_pme	gene5336	pg	0.149389
gene4522	inhib_pme	gene7049	pg	0.0612252
gene4520	inhib_pme	gene7049	pg	0.0704281
gene699	inhib_pme	gene7049	pg	0.190084
gene4522	inhib_pme	gene9058	pg	0.181978
gene699	inhib_pme	gene9058	pg	0.122683
gene4520	inhib_pme	gene9058	pg	0.0848061
gene699	inhib_pme	gene9059	pg	0.28439
gene4522	inhib_pme	gene9059	pg	0.226124
gene4520	inhib_pme	gene9059	pg	0.192812
gene4520	inhib_pme	gene9649	pg	0.124228
gene4522	inhib_pme	gene9649	pg	0.283393
gene699	inhib_pme	gene9649	pg	0.216353
gene10889	pae	gene12584	pg	0.0721661
gene4550	pae	gene12584	pg	0.0688666
gene10889	pae	gene12777	pg	0.0586648
gene4550	pae	gene12777	pg	0.0634831
gene4550	pae	gene16066	pg	0.057003
gene1193	pae	gene2536	pg	0.0571303
gene4550	pae	gene5336	pg	0.241682
gene4550	pae	gene7049	pg	0.145976
gene4550	pae	gene9058	pg	0.12716
gene4550	pae	gene9059	pg	0.251594
gene1193	pae	gene9059	pg	0.0718148
gene4550	pae	gene9649	pg	0.23579
gene9058	pg	gene14164	alphagal	0.304892
gene7049	pg	gene14164	alphagal	0.347068
gene3486	pg	gene14164	alphagal	0.0973849
gene9649	pg	gene14164	alphagal	0.3548
gene12584	pg	gene14164	alphagal	0.200126
gene12777	pg	gene14164	alphagal	0.162738
gene5336	pg	gene14164	alphagal	0.381233
gene1797	pg	gene14164	alphagal	0.257845
gene9059	pg	gene14164	alphagal	0.392555
gene2536	pg	gene14164	alphagal	0.395126
gene1797	pg	gene3830	alphamann	0.13116
gene2536	pg	gene3830	alphamann	0.216564
gene3486	pg	gene3830	alphamann	0.0625372
gene2536	pg	gene6084	alphamann	0.291442
gene5336	pg	gene6084	alphamann	0.230056
gene7049	pg	gene8799	alphamann	0.0696205
gene5336	pg	gene8799	alphamann	0.100027
gene1797	pg	gene8799	alphamann	0.0509218
gene2536	pg	gene8799	alphamann	0.211102
gene3486	pg	gene9560	alphamann	0.0661222
gene9058	pg	gene9560	alphamann	0.230756
gene1797	pg	gene9560	alphamann	0.131125
gene9059	pg	gene9560	alphamann	0.316408
gene7049	pg	gene9560	alphamann	0.115095
gene5336	pg	gene9560	alphamann	0.204018
gene2536	pg	gene9560	alphamann	0.366687
gene9649	pg	gene12218	arabinofu	0.120466
gene9058	pg	gene12218	arabinofu	0.057972
gene2536	pg	gene12218	arabinofu	0.198446
gene5336	pg	gene12218	arabinofu	0.159041
gene9059	pg	gene12218	arabinofu	0.188621
gene7049	pg	gene12218	arabinofu	0.0810404
gene9649	pg	gene12413	arabinofu	0.12563
gene5336	pg	gene12413	arabinofu	0.121184
gene2536	pg	gene12413	arabinofu	0.193092
gene7049	pg	gene12413	arabinofu	0.0635621
gene9059	pg	gene12413	arabinofu	0.181025
gene9649	pg	gene10377	arabinogal	0.0690279
gene5336	pg	gene10377	arabinogal	0.0539377
gene9059	pg	gene10377	arabinogal	0.116998
gene2536	pg	gene10377	arabinogal	0.114669
gene5336	pg	gene11392	arabinogal	0.191375
gene1797	pg	gene11392	arabinogal	0.0520425
gene9059	pg	gene11392	arabinogal	0.30707
gene7049	pg	gene11392	arabinogal	0.0895316
gene2536	pg	gene11392	arabinogal	0.303373
gene9058	pg	gene11392	arabinogal	0.12064
gene9649	pg	gene11392	arabinogal	0.211632
gene9059	pg	gene11393	arabinogal	0.322766
gene5336	pg	gene11393	arabinogal	0.233327
gene1797	pg	gene11393	arabinogal	0.1086
gene9058	pg	gene11393	arabinogal	0.152092
gene9649	pg	gene11393	arabinogal	0.236864
gene7049	pg	gene11393	arabinogal	0.187258
gene2536	pg	gene11393	arabinogal	0.329774
gene5336	pg	gene12026	arabinogal	0.224597
gene9649	pg	gene12026	arabinogal	0.245907
gene2536	pg	gene12026	arabinogal	0.292562
gene7049	pg	gene12026	arabinogal	0.149709
gene9058	pg	gene12026	arabinogal	0.124316
gene9059	pg	gene12026	arabinogal	0.245432
gene1797	pg	gene12026	arabinogal	0.0875469
gene9649	pg	gene12118	arabinogal	0.312693
gene1797	pg	gene12118	arabinogal	0.101252
gene9058	pg	gene12118	arabinogal	0.222167
gene2536	pg	gene12118	arabinogal	0.319483
gene5336	pg	gene12118	arabinogal	0.242379
gene3486	pg	gene12118	arabinogal	0.0731868
gene7049	pg	gene12118	arabinogal	0.152973
gene9059	pg	gene12118	arabinogal	0.264249
gene9058	pg	gene12343	arabinogal	0.23761
gene9649	pg	gene12343	arabinogal	0.361864
gene9059	pg	gene12343	arabinogal	0.323162
gene5336	pg	gene12343	arabinogal	0.238695
gene2536	pg	gene12343	arabinogal	0.367957
gene1797	pg	gene12343	arabinogal	0.129257
gene3486	pg	gene12343	arabinogal	0.0748731
gene7049	pg	gene12343	arabinogal	0.143038
gene9059	pg	gene12891	arabinogal	0.0860155
gene7049	pg	gene12891	arabinogal	0.05909
gene2536	pg	gene12891	arabinogal	0.0840893
gene9649	pg	gene12891	arabinogal	0.0518939
gene5336	pg	gene12891	arabinogal	0.131878
gene7049	pg	gene14281	arabinogal	0.107913
gene1797	pg	gene14281	arabinogal	0.0611618
gene12584	pg	gene14281	arabinogal	0.117717
gene9059	pg	gene14281	arabinogal	0.296788
gene12777	pg	gene14281	arabinogal	0.118704
gene5336	pg	gene14281	arabinogal	0.19196
gene9649	pg	gene14281	arabinogal	0.228957
gene2536	pg	gene14281	arabinogal	0.31178
gene9058	pg	gene14281	arabinogal	0.117785
gene1797	pg	gene14835	arabinogal	0.0963742
gene3486	pg	gene14835	arabinogal	0.10515
gene9058	pg	gene14835	arabinogal	0.190232
gene9649	pg	gene14835	arabinogal	0.219991
gene2536	pg	gene14835	arabinogal	0.168914
gene9059	pg	gene14835	arabinogal	0.146499
gene5336	pg	gene14835	arabinogal	0.101875
gene7049	pg	gene14835	arabinogal	0.0583107
gene12777	pg	gene17706	arabinogal	0.12531
gene2536	pg	gene17706	arabinogal	0.395302
gene9059	pg	gene17706	arabinogal	0.353202
gene5336	pg	gene17706	arabinogal	0.299336
gene9649	pg	gene17706	arabinogal	0.332768
gene3486	pg	gene17706	arabinogal	0.12242
gene16066	pg	gene17706	arabinogal	0.0652601
gene9058	pg	gene17706	arabinogal	0.272783
gene7049	pg	gene17706	arabinogal	0.289052
gene12584	pg	gene17706	arabinogal	0.0964261
gene1797	pg	gene17706	arabinogal	0.200899
gene15943	pg	gene18615	arabinogal	0.0841214
gene9649	pg	gene18615	arabinogal	0.109381
gene2536	pg	gene18615	arabinogal	0.106395
gene12584	pg	gene18615	arabinogal	0.0647213
gene9059	pg	gene18615	arabinogal	0.0944306
gene2536	pg	gene2830	arabinogal	0.366571
gene1797	pg	gene2830	arabinogal	0.241938
gene2536	pg	gene4805	arabinogal	0.224185
gene3486	pg	gene4805	arabinogal	0.0733472
gene1797	pg	gene4805	arabinogal	0.0956957
gene2536	pg	gene5562	arabinogal	0.328737
gene5336	pg	gene5562	arabinogal	0.250668
gene3486	pg	gene5562	arabinogal	0.136286
gene1797	pg	gene5562	arabinogal	0.195666
gene2536	pg	gene11696	betagal	0.387109
gene9059	pg	gene11696	betagal	0.339166
gene5336	pg	gene11696	betagal	0.328145
gene7049	pg	gene11696	betagal	0.330041
gene9058	pg	gene11696	betagal	0.249296
gene9649	pg	gene11696	betagal	0.323543
gene1797	pg	gene11696	betagal	0.188529
gene3486	pg	gene11696	betagal	0.0933453
gene5336	pg	gene11704	betagal	0.240583
gene2536	pg	gene11704	betagal	0.346178
gene9059	pg	gene11704	betagal	0.298617
gene7049	pg	gene11704	betagal	0.156327
gene9058	pg	gene11704	betagal	0.247255
gene3486	pg	gene11704	betagal	0.080611
gene9649	pg	gene11704	betagal	0.360738
gene1797	pg	gene11704	betagal	0.123994
gene9649	pg	gene12775	betagal	0.247253
gene3486	pg	gene12775	betagal	0.0771662
gene5336	pg	gene12775	betagal	0.224108
gene9058	pg	gene12775	betagal	0.222369
gene2536	pg	gene12775	betagal	0.287938
gene7049	pg	gene12775	betagal	0.132599
gene9059	pg	gene12775	betagal	0.249521
gene1797	pg	gene12775	betagal	0.0786331
gene9058	pg	gene12802	betagal	0.256248
gene3486	pg	gene12802	betagal	0.105378
gene9649	pg	gene12802	betagal	0.322628
gene5336	pg	gene12802	betagal	0.203906
gene9059	pg	gene12802	betagal	0.260194
gene7049	pg	gene12802	betagal	0.129573
gene1797	pg	gene12802	betagal	0.122384
gene2536	pg	gene12802	betagal	0.31166
gene3486	pg	gene13406	betagal	0.0547015
gene9058	pg	gene13406	betagal	0.0715088
gene5336	pg	gene16987	betagal	0.0641596
gene9059	pg	gene16987	betagal	0.08656
gene2536	pg	gene16987	betagal	0.113077
gene9649	pg	gene16987	betagal	0.168737
gene1797	pg	gene16987	betagal	0.0955805
gene9058	pg	gene16987	betagal	0.101117
gene1797	pg	gene2838	betagal	0.0917654
gene2536	pg	gene2838	betagal	0.343134
gene1797	pg	gene6671	betagal	0.158217
gene3486	pg	gene6671	betagal	0.083019
gene2536	pg	gene6671	betagal	0.274901
gene5336	pg	gene6671	betagal	0.154889
gene1797	pg	gene7019	betagal	0.326003
gene5336	pg	gene7019	betagal	0.322334
gene2536	pg	gene7019	betagal	0.403449
gene3486	pg	gene7019	betagal	0.151246
gene5336	pg	gene7693	betagal	0.248741
gene7049	pg	gene7693	betagal	0.229563
gene3486	pg	gene7693	betagal	0.134413
gene1797	pg	gene7693	betagal	0.237937
gene2536	pg	gene7693	betagal	0.398238
gene2536	pg	gene9153	betagal	0.182899
gene9059	pg	gene9153	betagal	0.156943
gene7049	pg	gene9153	betagal	0.0822695
gene5336	pg	gene9153	betagal	0.12693
gene1797	pg	gene9155	betagal	0.246663
gene2536	pg	gene9155	betagal	0.412244
gene9059	pg	gene9155	betagal	0.355734
gene7049	pg	gene9155	betagal	0.323437
gene5336	pg	gene9155	betagal	0.326893
gene9058	pg	gene9155	betagal	0.293331
gene3486	pg	gene9155	betagal	0.0913411
gene5336	pg	gene10728	betamann	0.108669
gene7049	pg	gene10728	betamann	0.0680991
gene2536	pg	gene10728	betamann	0.169648
gene9649	pg	gene10728	betamann	0.119457
gene9059	pg	gene10728	betamann	0.155055
gene2536	pg	gene12216	betamann	0.312388
gene9649	pg	gene12216	betamann	0.260022
gene5336	pg	gene12216	betamann	0.276764
gene9058	pg	gene12216	betamann	0.209412
gene9059	pg	gene12216	betamann	0.276512
gene3486	pg	gene12216	betamann	0.0862003
gene1797	pg	gene12216	betamann	0.101451
gene7049	pg	gene12216	betamann	0.153973
gene2536	pg	gene16952	betamann	0.14317
gene9059	pg	gene16952	betamann	0.119321
gene15943	pg	gene16952	betamann	0.0552548
gene5336	pg	gene16952	betamann	0.130619
gene9058	pg	gene16952	betamann	0.166888
gene9649	pg	gene16952	betamann	0.144798
gene3486	pg	gene16952	betamann	0.071262
gene7049	pg	gene16952	betamann	0.0757923
gene1797	pg	gene16952	betamann	0.0746694
gene2536	pg	gene7425	betamann	0.314501
gene7049	pg	gene7425	betamann	0.139291
gene5336	pg	gene7425	betamann	0.191727
gene1797	pg	gene7425	betamann	0.201967
gene3486	pg	gene7425	betamann	0.133599
gene2536	pg	gene9675	betamann	0.383221
gene9058	pg	gene9675	betamann	0.303802
gene3486	pg	gene9675	betamann	0.172732
gene7049	pg	gene9675	betamann	0.244043
gene9649	pg	gene9675	betamann	0.365448
gene9059	pg	gene9675	betamann	0.346248
gene5336	pg	gene9675	betamann	0.278751
gene1797	pg	gene9675	betamann	0.256945
gene9059	pg	gene10588	cell	0.23912
gene5336	pg	gene10588	cell	0.241214
gene7049	pg	gene10588	cell	0.127383
gene9649	pg	gene10588	cell	0.17082
gene9058	pg	gene10588	cell	0.152911
gene2536	pg	gene10588	cell	0.259499
gene9058	pg	gene12309	cell	0.141649
gene9649	pg	gene12309	cell	0.232195
gene2536	pg	gene12309	cell	0.306452
gene9059	pg	gene12309	cell	0.30626
gene7049	pg	gene12309	cell	0.141774
gene5336	pg	gene12309	cell	0.255294
gene1797	pg	gene12309	cell	0.0823526
gene9058	pg	gene12310	cell	0.130312
gene9059	pg	gene12310	cell	0.26997
gene9649	pg	gene12310	cell	0.210683
gene5336	pg	gene12310	cell	0.231378
gene2536	pg	gene12310	cell	0.30862
gene7049	pg	gene12310	cell	0.171339
gene1797	pg	gene12310	cell	0.0786486
gene9059	pg	gene12311	cell	0.322642
gene9649	pg	gene12311	cell	0.277401
gene9058	pg	gene12311	cell	0.187735
gene5336	pg	gene12311	cell	0.282879
gene2536	pg	gene12311	cell	0.360794
gene7049	pg	gene12311	cell	0.2651
gene3486	pg	gene12311	cell	0.0756717
gene1797	pg	gene12311	cell	0.139422
gene7049	pg	gene13783	cell	0.110908
gene1797	pg	gene13783	cell	0.120779
gene2536	pg	gene13783	cell	0.239199
gene9649	pg	gene13783	cell	0.281159
gene3486	pg	gene13783	cell	0.0754796
gene9058	pg	gene13783	cell	0.230499
gene9059	pg	gene13783	cell	0.182168
gene5336	pg	gene13783	cell	0.154905
gene9649	pg	gene14581	cell	0.0894256
gene2536	pg	gene14581	cell	0.0509239
gene9059	pg	gene17040	cell	0.0568255
gene12777	pg	gene17040	cell	0.108518
gene9059	pg	gene18257	cell	0.36639
gene5336	pg	gene18257	cell	0.242791
gene7049	pg	gene18257	cell	0.207424
gene9649	pg	gene18257	cell	0.357939
gene2536	pg	gene18257	cell	0.386483
gene9058	pg	gene18257	cell	0.262024
gene3486	pg	gene18257	cell	0.0895432
gene12777	pg	gene18257	cell	0.0617148
gene1797	pg	gene18257	cell	0.207297
gene12584	pg	gene18257	cell	0.0597643
gene9058	pg	gene20068	cell	0.179402
gene15943	pg	gene20068	cell	0.0652686
gene3486	pg	gene20068	cell	0.057819
gene9649	pg	gene20068	cell	0.175382
gene9059	pg	gene20068	cell	0.248326
gene2536	pg	gene20068	cell	0.255983
gene7049	pg	gene20068	cell	0.0791095
gene1797	pg	gene20068	cell	0.0513522
gene5336	pg	gene20068	cell	0.186886
gene16066	pg	gene20068	cell	0.0526814
gene1797	pg	gene4328	cell	0.1536
gene2536	pg	gene4328	cell	0.25527
gene3486	pg	gene4328	cell	0.0821792
gene7049	pg	gene10632	cellsynthase	0.198381
gene1797	pg	gene10632	cellsynthase	0.135537
gene9059	pg	gene10632	cellsynthase	0.337858
gene5336	pg	gene10632	cellsynthase	0.233397
gene9058	pg	gene10632	cellsynthase	0.17212
gene2536	pg	gene10632	cellsynthase	0.352626
gene9649	pg	gene10632	cellsynthase	0.277201
gene2536	pg	gene11115	cellsynthase	0.437129
gene1797	pg	gene11115	cellsynthase	0.326455
gene9059	pg	gene11115	cellsynthase	0.424698
gene5336	pg	gene11115	cellsynthase	0.393783
gene7049	pg	gene11115	cellsynthase	0.369571
gene3486	pg	gene11115	cellsynthase	0.150362
gene9649	pg	gene11115	cellsynthase	0.424899
gene9058	pg	gene11115	cellsynthase	0.396969
gene9059	pg	gene11930	cellsynthase	0.178147
gene7049	pg	gene11930	cellsynthase	0.0648898
gene2536	pg	gene11930	cellsynthase	0.20434
gene9649	pg	gene11930	cellsynthase	0.128394
gene5336	pg	gene11930	cellsynthase	0.133861
gene9058	pg	gene11930	cellsynthase	0.0927141
gene12584	pg	gene13050	cellsynthase	0.134751
gene5336	pg	gene13050	cellsynthase	0.391776
gene2536	pg	gene13050	cellsynthase	0.41893
gene3486	pg	gene13050	cellsynthase	0.121362
gene7049	pg	gene13050	cellsynthase	0.356896
gene1797	pg	gene13050	cellsynthase	0.253398
gene9058	pg	gene13050	cellsynthase	0.34172
gene12777	pg	gene13050	cellsynthase	0.157545
gene9649	pg	gene13050	cellsynthase	0.377647
gene9059	pg	gene13050	cellsynthase	0.414799
gene12584	pg	gene13051	cellsynthase	0.143714
gene12777	pg	gene13051	cellsynthase	0.0996267
gene2536	pg	gene13051	cellsynthase	0.378144
gene9059	pg	gene13051	cellsynthase	0.330477
gene1797	pg	gene13051	cellsynthase	0.169106
gene7049	pg	gene13051	cellsynthase	0.267328
gene5336	pg	gene13051	cellsynthase	0.265226
gene3486	pg	gene13051	cellsynthase	0.0590452
gene9649	pg	gene13051	cellsynthase	0.34163
gene9058	pg	gene13051	cellsynthase	0.210526
gene7049	pg	gene14914	cellsynthase	0.133533
gene2536	pg	gene14914	cellsynthase	0.381184
gene1797	pg	gene14914	cellsynthase	0.0955869
gene9649	pg	gene14914	cellsynthase	0.369409
gene3486	pg	gene14914	cellsynthase	0.0540035
gene9058	pg	gene14914	cellsynthase	0.209228
gene5336	pg	gene14914	cellsynthase	0.213083
gene9059	pg	gene14914	cellsynthase	0.316525
gene9649	pg	gene16477	cellsynthase	0.378527
gene5336	pg	gene16477	cellsynthase	0.185665
gene2536	pg	gene16477	cellsynthase	0.303019
gene9059	pg	gene16477	cellsynthase	0.259596
gene9058	pg	gene16477	cellsynthase	0.242925
gene1797	pg	gene16477	cellsynthase	0.21851
gene7049	pg	gene16477	cellsynthase	0.156717
gene3486	pg	gene16477	cellsynthase	0.126111
gene3486	pg	gene19062	cellsynthase	0.114629
gene7049	pg	gene19062	cellsynthase	0.201829
gene9649	pg	gene19062	cellsynthase	0.3882
gene9059	pg	gene19062	cellsynthase	0.323906
gene1797	pg	gene19062	cellsynthase	0.254541
gene5336	pg	gene19062	cellsynthase	0.211113
gene2536	pg	gene19062	cellsynthase	0.364991
gene9058	pg	gene19062	cellsynthase	0.271049
gene9058	pg	gene19957	cellsynthase	0.249992
gene1797	pg	gene19957	cellsynthase	0.143353
gene7049	pg	gene19957	cellsynthase	0.0968962
gene2536	pg	gene19957	cellsynthase	0.225502
gene5336	pg	gene19957	cellsynthase	0.175286
gene15943	pg	gene19957	cellsynthase	0.0986517
gene9649	pg	gene19957	cellsynthase	0.232758
gene9059	pg	gene19957	cellsynthase	0.20064
gene3486	pg	gene19957	cellsynthase	0.171012
gene5336	pg	gene5787	cellsynthase	0.181783
gene1797	pg	gene5787	cellsynthase	0.148471
gene2536	pg	gene5787	cellsynthase	0.236427
gene3486	pg	gene5787	cellsynthase	0.16262
gene7049	pg	gene10529	exopg	0.155259
gene9059	pg	gene10529	exopg	0.273944
gene9649	pg	gene10529	exopg	0.253093
gene5336	pg	gene10529	exopg	0.24324
gene2536	pg	gene10529	exopg	0.305035
gene9058	pg	gene10529	exopg	0.181608
gene2536	pg	gene10338	exp	0.142324
gene9649	pg	gene10338	exp	0.0854411
gene5336	pg	gene10338	exp	0.132072
gene9059	pg	gene10338	exp	0.145554
gene7049	pg	gene10338	exp	0.0583112
gene7049	pg	gene13333	exp	0.150368
gene9059	pg	gene13333	exp	0.319343
gene3486	pg	gene13333	exp	0.0870172
gene2536	pg	gene13333	exp	0.37498
gene5336	pg	gene13333	exp	0.220017
gene1797	pg	gene13333	exp	0.124679
gene9058	pg	gene13333	exp	0.224703
gene9649	pg	gene13333	exp	0.367081
gene12777	pg	gene14044	exp	0.0580771
gene12584	pg	gene14153	exp	0.105902
gene9649	pg	gene14153	exp	0.0793939
gene12777	pg	gene14153	exp	0.112628
gene9059	pg	gene14153	exp	0.114581
gene5336	pg	gene14153	exp	0.0762085
gene2536	pg	gene14153	exp	0.122154
gene2536	pg	gene18313	exp	0.0818697
gene9649	pg	gene18313	exp	0.0566381
gene9059	pg	gene18313	exp	0.0937145
gene15943	pg	gene18313	exp	0.0642494
gene9058	pg	gene18313	exp	0.0845605
gene5336	pg	gene18313	exp	0.0996573
gene7049	pg	gene18763	exp	0.165199
gene2536	pg	gene18763	exp	0.33451
gene15943	pg	gene18763	exp	0.0516187
gene9649	pg	gene18763	exp	0.30816
gene3486	pg	gene18763	exp	0.135775
gene9058	pg	gene18763	exp	0.2617
gene1797	pg	gene18763	exp	0.165872
gene5336	pg	gene18763	exp	0.241253
gene9059	pg	gene18763	exp	0.292001
gene9058	pg	gene19599	exp	0.128993
gene15943	pg	gene19599	exp	0.067221
gene7049	pg	gene19599	exp	0.0534979
gene9649	pg	gene19599	exp	0.092336
gene3486	pg	gene19599	exp	0.0983968
gene9059	pg	gene19599	exp	0.0896165
gene2536	pg	gene19599	exp	0.0943492
gene5336	pg	gene19599	exp	0.113759
gene1797	pg	gene2480	exp	0.151327
gene2536	pg	gene3555	exp	0.106603
gene12584	pg	gene14785	inhib_pg	0.155757
gene3486	pg	gene14785	inhib_pg	0.0910726
gene7049	pg	gene14785	inhib_pg	0.31045
gene9058	pg	gene14785	inhib_pg	0.255673
gene12777	pg	gene14785	inhib_pg	0.100118
gene1797	pg	gene14785	inhib_pg	0.221524
gene9649	pg	gene14785	inhib_pg	0.34683
gene5336	pg	gene14785	inhib_pg	0.321063
gene2536	pg	gene14785	inhib_pg	0.385772
gene9059	pg	gene14785	inhib_pg	0.343051
gene9058	pg	gene19582	inhib_pg	0.158816
gene9649	pg	gene19582	inhib_pg	0.319237
gene12777	pg	gene19582	inhib_pg	0.0667059
gene5336	pg	gene19582	inhib_pg	0.209052
gene7049	pg	gene19582	inhib_pg	0.211808
gene12584	pg	gene19582	inhib_pg	0.160343
gene9059	pg	gene19582	inhib_pg	0.297238
gene2536	pg	gene19582	inhib_pg	0.333046
gene1797	pg	gene19582	inhib_pg	0.140852
gene12584	pg	gene19834	inhib_pg	0.161409
gene2536	pg	gene19834	inhib_pg	0.398256
gene9649	pg	gene19834	inhib_pg	0.342682
gene12777	pg	gene19834	inhib_pg	0.134044
gene7049	pg	gene19834	inhib_pg	0.315916
gene5336	pg	gene19834	inhib_pg	0.350579
gene3486	pg	gene19834	inhib_pg	0.0948627
gene9059	pg	gene19834	inhib_pg	0.375912
gene9058	pg	gene19834	inhib_pg	0.295829
gene1797	pg	gene19834	inhib_pg	0.231633
gene1797	pg	gene10533	inhib_pme	0.115256
gene5336	pg	gene10533	inhib_pme	0.26681
gene3486	pg	gene10533	inhib_pme	0.0731185
gene9059	pg	gene10533	inhib_pme	0.355682
gene9649	pg	gene10533	inhib_pme	0.334596
gene7049	pg	gene10533	inhib_pme	0.165933
gene2536	pg	gene10533	inhib_pme	0.379773
gene9058	pg	gene10533	inhib_pme	0.213292
gene1797	pg	gene10774	inhib_pme	0.132805
gene5336	pg	gene10774	inhib_pme	0.208783
gene9058	pg	gene10774	inhib_pme	0.244161
gene9649	pg	gene10774	inhib_pme	0.317606
gene9059	pg	gene10774	inhib_pme	0.269818
gene2536	pg	gene10774	inhib_pme	0.283153
gene7049	pg	gene10774	inhib_pme	0.108191
gene3486	pg	gene10774	inhib_pme	0.141712
gene2536	pg	gene11454	inhib_pme	0.127307
gene5336	pg	gene11454	inhib_pme	0.0957113
gene7049	pg	gene11454	inhib_pme	0.0557685
gene9059	pg	gene11454	inhib_pme	0.119838
gene9649	pg	gene11454	inhib_pme	0.0852389
gene9058	pg	gene12359	inhib_pme	0.147737
gene9649	pg	gene12359	inhib_pme	0.293922
gene5336	pg	gene12359	inhib_pme	0.223745
gene1797	pg	gene12359	inhib_pme	0.109867
gene2536	pg	gene12359	inhib_pme	0.369081
gene7049	pg	gene12359	inhib_pme	0.181782
gene9059	pg	gene12359	inhib_pme	0.310289
gene3486	pg	gene12707	inhib_pme	0.185531
gene7049	pg	gene12707	inhib_pme	0.176558
gene5336	pg	gene12707	inhib_pme	0.189104
gene9649	pg	gene12707	inhib_pme	0.352482
gene1797	pg	gene12707	inhib_pme	0.239114
gene9058	pg	gene12707	inhib_pme	0.27263
gene9059	pg	gene12707	inhib_pme	0.270935
gene2536	pg	gene12707	inhib_pme	0.312949
gene2536	pg	gene12708	inhib_pme	0.0501533
gene9059	pg	gene12708	inhib_pme	0.0584204
gene5336	pg	gene12708	inhib_pme	0.050414
gene12584	pg	gene13023	inhib_pme	0.0502053
gene2536	pg	gene13023	inhib_pme	0.275424
gene7049	pg	gene13023	inhib_pme	0.0865206
gene1797	pg	gene13023	inhib_pme	0.0763928
gene9058	pg	gene13023	inhib_pme	0.133239
gene9059	pg	gene13023	inhib_pme	0.23365
gene5336	pg	gene13023	inhib_pme	0.125559
gene9649	pg	gene13023	inhib_pme	0.310538
gene2536	pg	gene15998	inhib_pme	0.379959
gene3486	pg	gene15998	inhib_pme	0.08808
gene5336	pg	gene15998	inhib_pme	0.222142
gene1797	pg	gene15998	inhib_pme	0.189466
gene9059	pg	gene15998	inhib_pme	0.367927
gene12777	pg	gene15998	inhib_pme	0.0565525
gene9649	pg	gene15998	inhib_pme	0.346699
gene12584	pg	gene15998	inhib_pme	0.0547746
gene7049	pg	gene15998	inhib_pme	0.179631
gene9058	pg	gene15998	inhib_pme	0.241665
gene16066	pg	gene17738	inhib_pme	0.0619309
gene9649	pg	gene17738	inhib_pme	0.326416
gene9059	pg	gene17738	inhib_pme	0.368128
gene2536	pg	gene17738	inhib_pme	0.392563
gene3486	pg	gene17738	inhib_pme	0.111956
gene12777	pg	gene17738	inhib_pme	0.127365
gene5336	pg	gene17738	inhib_pme	0.343458
gene7049	pg	gene17738	inhib_pme	0.288514
gene1797	pg	gene17738	inhib_pme	0.206868
gene12584	pg	gene17738	inhib_pme	0.128467
gene9058	pg	gene17738	inhib_pme	0.272731
gene2536	pg	gene17935	inhib_pme	0.417024
gene9649	pg	gene17935	inhib_pme	0.375423
gene9058	pg	gene17935	inhib_pme	0.340532
gene5336	pg	gene17935	inhib_pme	0.334493
gene9059	pg	gene17935	inhib_pme	0.382012
gene3486	pg	gene17935	inhib_pme	0.120762
gene7049	pg	gene17935	inhib_pme	0.305529
gene12584	pg	gene17935	inhib_pme	0.101303
gene1797	pg	gene17935	inhib_pme	0.275311
gene12777	pg	gene17935	inhib_pme	0.101882
gene1797	pg	gene17936	inhib_pme	0.0728121
gene9058	pg	gene17936	inhib_pme	0.180647
gene5336	pg	gene17936	inhib_pme	0.198425
gene3486	pg	gene17936	inhib_pme	0.0681454
gene9649	pg	gene17936	inhib_pme	0.177105
gene9059	pg	gene17936	inhib_pme	0.185502
gene7049	pg	gene17936	inhib_pme	0.0868852
gene2536	pg	gene17936	inhib_pme	0.191943
gene9059	pg	gene17939	inhib_pme	0.214092
gene7049	pg	gene17939	inhib_pme	0.0719698
gene9649	pg	gene17939	inhib_pme	0.147151
gene2536	pg	gene17939	inhib_pme	0.21548
gene9058	pg	gene17939	inhib_pme	0.0629348
gene5336	pg	gene17939	inhib_pme	0.15062
gene12584	pg	gene17939	inhib_pme	0.091516
gene12777	pg	gene17939	inhib_pme	0.0781127
gene2536	pg	gene4520	inhib_pme	0.201432
gene1797	pg	gene4522	inhib_pme	0.0845466
gene2536	pg	gene4522	inhib_pme	0.244434
gene1797	pg	gene10889	pae	0.264302
gene9059	pg	gene10889	pae	0.354687
gene9649	pg	gene10889	pae	0.386375
gene5336	pg	gene10889	pae	0.263568
gene2536	pg	gene10889	pae	0.40222
gene7049	pg	gene10889	pae	0.249054
gene3486	pg	gene10889	pae	0.0954883
gene9058	pg	gene10889	pae	0.289273
gene2536	pg	gene4550	pae	0.300991
gene7049	pg	gene9661	pae	0.155805
gene1797	pg	gene9661	pae	0.0978001
gene5336	pg	gene9661	pae	0.247514
gene9058	pg	gene9661	pae	0.210572
gene9059	pg	gene9661	pae	0.252352
gene9649	pg	gene9661	pae	0.264068
gene3486	pg	gene9661	pae	0.066464
gene2536	pg	gene9661	pae	0.307387
gene7049	pg	gene12584	pg	0.0552064
gene2536	pg	gene12584	pg	0.115649
gene9649	pg	gene12584	pg	0.0863836
gene9059	pg	gene12584	pg	0.110125
gene5336	pg	gene12584	pg	0.0872414
gene12584	pg	gene12777	pg	0.0603723
gene9649	pg	gene12777	pg	0.0568255
gene2536	pg	gene12777	pg	0.119468
gene5336	pg	gene12777	pg	0.0957363
gene9059	pg	gene12777	pg	0.11703
gene9058	pg	gene15943	pg	0.0549925
gene5336	pg	gene16066	pg	0.0555432
gene12777	pg	gene16066	pg	0.0832424
gene1797	pg	gene2536	pg	0.303663
gene2536	pg	gene3486	pg	0.134764
gene1797	pg	gene3486	pg	0.0507434
gene2536	pg	gene5336	pg	0.383586
gene3486	pg	gene5336	pg	0.159159
gene1797	pg	gene5336	pg	0.188998
gene1797	pg	gene7049	pg	0.11793
gene5336	pg	gene7049	pg	0.276408
gene3486	pg	gene7049	pg	0.0862518
gene2536	pg	gene7049	pg	0.362319
gene1797	pg	gene9058	pg	0.241335
gene2536	pg	gene9058	pg	0.366046
gene3486	pg	gene9058	pg	0.18714
gene5336	pg	gene9058	pg	0.256451
gene7049	pg	gene9058	pg	0.211875
gene2536	pg	gene9059	pg	0.404443
gene1797	pg	gene9059	pg	0.25093
gene5336	pg	gene9059	pg	0.351807
gene9058	pg	gene9059	pg	0.335182
gene7049	pg	gene9059	pg	0.292372
gene3486	pg	gene9059	pg	0.1282
gene9058	pg	gene9649	pg	0.359564
gene5336	pg	gene9649	pg	0.325348
gene9059	pg	gene9649	pg	0.350149
gene1797	pg	gene9649	pg	0.328514
gene7049	pg	gene9649	pg	0.332731
gene3486	pg	gene9649	pg	0.144277
gene2536	pg	gene9649	pg	0.398937
gene7049	pg	gene10120	pl	0.083237
gene9059	pg	gene10120	pl	0.252031
gene2536	pg	gene10120	pl	0.272807
gene9649	pg	gene10120	pl	0.18053
gene5336	pg	gene10120	pl	0.165818
gene9058	pg	gene10120	pl	0.0885611
gene9059	pg	gene14718	pl	0.0505851
gene12584	pg	gene14718	pl	0.0887009
gene5336	pg	gene14718	pl	0.0508764
gene12777	pg	gene14718	pl	0.107995
gene2536	pg	gene16482	pl	0.0575036
gene9058	pg	gene17454	pl	0.260025
gene9649	pg	gene17454	pl	0.370105
gene3486	pg	gene17454	pl	0.121313
gene2536	pg	gene17454	pl	0.385367
gene9059	pg	gene17454	pl	0.368301
gene5336	pg	gene17454	pl	0.239171
gene1797	pg	gene17454	pl	0.190664
gene7049	pg	gene17454	pl	0.181359
gene9649	pg	gene17545	pl	0.140106
gene7049	pg	gene17545	pl	0.0915076
gene2536	pg	gene17545	pl	0.190342
gene5336	pg	gene17545	pl	0.15106
gene9059	pg	gene17545	pl	0.15476
gene9058	pg	gene17545	pl	0.0965157
gene2536	pg	gene4246	pl	0.331046
gene3486	pg	gene4246	pl	0.0957908
gene1797	pg	gene4246	pl	0.09633
gene5336	pg	gene9513	pl	0.0575405
gene7049	pg	gene10769	pme	0.0805153
gene5336	pg	gene10769	pme	0.191514
gene9059	pg	gene10769	pme	0.191927
gene9058	pg	gene10769	pme	0.111916
gene2536	pg	gene10769	pme	0.199053
gene9649	pg	gene10769	pme	0.112387
gene7049	pg	gene10836	pme	0.108152
gene1797	pg	gene10836	pme	0.0936589
gene5336	pg	gene10836	pme	0.216575
gene9058	pg	gene10836	pme	0.20048
gene9649	pg	gene10836	pme	0.302853
gene2536	pg	gene10836	pme	0.288056
gene9059	pg	gene10836	pme	0.272867
gene12584	pg	gene13357	pme	0.217415
gene7049	pg	gene13357	pme	0.27826
gene5336	pg	gene13357	pme	0.298585
gene9058	pg	gene13357	pme	0.194505
gene2536	pg	gene13357	pme	0.357969
gene3486	pg	gene13357	pme	0.0598525
gene1797	pg	gene13357	pme	0.147997
gene9649	pg	gene13357	pme	0.277604
gene9059	pg	gene13357	pme	0.322691
gene12777	pg	gene13357	pme	0.194784
gene7049	pg	gene13517	pme	0.20998
gene9058	pg	gene13517	pme	0.280166
gene3486	pg	gene13517	pme	0.211565
gene5336	pg	gene13517	pme	0.255099
gene9059	pg	gene13517	pme	0.314171
gene1797	pg	gene13517	pme	0.23598
gene9649	pg	gene13517	pme	0.331144
gene2536	pg	gene13517	pme	0.344765
gene3486	pg	gene14736	pme	0.0682592
gene7049	pg	gene14736	pme	0.145195
gene1797	pg	gene14736	pme	0.128563
gene12777	pg	gene14736	pme	0.0860158
gene9059	pg	gene14736	pme	0.306326
gene2536	pg	gene14736	pme	0.348099
gene9058	pg	gene14736	pme	0.203476
gene9649	pg	gene14736	pme	0.264316
gene5336	pg	gene14736	pme	0.252529
gene2536	pg	gene15057	pme	0.397956
gene7049	pg	gene15057	pme	0.327512
gene12777	pg	gene15057	pme	0.114071
gene3486	pg	gene15057	pme	0.113699
gene12584	pg	gene15057	pme	0.10833
gene1797	pg	gene15057	pme	0.215019
gene5336	pg	gene15057	pme	0.315483
gene9058	pg	gene15057	pme	0.272461
gene9059	pg	gene15057	pme	0.337845
gene9649	pg	gene15057	pme	0.343213
gene1797	pg	gene16191	pme	0.225403
gene3486	pg	gene16191	pme	0.0676932
gene9059	pg	gene16191	pme	0.345933
gene9058	pg	gene16191	pme	0.250377
gene7049	pg	gene16191	pme	0.287792
gene2536	pg	gene16191	pme	0.393168
gene9649	pg	gene16191	pme	0.344469
gene12584	pg	gene16191	pme	0.160414
gene5336	pg	gene16191	pme	0.300717
gene12777	pg	gene16191	pme	0.111391
gene5336	pg	gene16192	pme	0.217981
gene2536	pg	gene16192	pme	0.283613
gene9058	pg	gene16192	pme	0.106427
gene1797	pg	gene16192	pme	0.0712568
gene16066	pg	gene16192	pme	0.0610215
gene7049	pg	gene16192	pme	0.133929
gene9649	pg	gene16192	pme	0.216569
gene12777	pg	gene16192	pme	0.100478
gene12584	pg	gene16192	pme	0.15257
gene9059	pg	gene16192	pme	0.257461
gene2536	pg	gene17689	pme	0.224844
gene5336	pg	gene17689	pme	0.0979512
gene9059	pg	gene17689	pme	0.205025
gene7049	pg	gene17689	pme	0.0626982
gene12584	pg	gene17689	pme	0.0605732
gene9649	pg	gene17689	pme	0.217275
gene9058	pg	gene17689	pme	0.0763429
gene1797	pg	gene3087	pme	0.0957817
gene2536	pg	gene3087	pme	0.316087
gene2536	pg	gene4292	pme	0.391965
gene3486	pg	gene4292	pme	0.150145
gene1797	pg	gene4292	pme	0.251125
gene3486	pg	gene4527	pme	0.0762461
gene2536	pg	gene4527	pme	0.355308
gene1797	pg	gene4527	pme	0.132368
gene5336	pg	gene19959	rhamno	0.275788
gene9058	pg	gene19959	rhamno	0.245444
gene1797	pg	gene19959	rhamno	0.190152
gene2536	pg	gene19959	rhamno	0.383348
gene9059	pg	gene19959	rhamno	0.338896
gene12584	pg	gene19959	rhamno	0.0623503
gene3486	pg	gene19959	rhamno	0.124411
gene9649	pg	gene19959	rhamno	0.322911
gene16066	pg	gene19959	rhamno	0.0643134
gene7049	pg	gene19959	rhamno	0.245519
gene12777	pg	gene19959	rhamno	0.093502
gene9058	pg	gene19960	rhamno	0.314266
gene12584	pg	gene19960	rhamno	0.104939
gene9059	pg	gene19960	rhamno	0.336981
gene3486	pg	gene19960	rhamno	0.120749
gene9649	pg	gene19960	rhamno	0.394161
gene2536	pg	gene19960	rhamno	0.395149
gene1797	pg	gene19960	rhamno	0.312607
gene7049	pg	gene19960	rhamno	0.314906
gene5336	pg	gene19960	rhamno	0.303066
gene12777	pg	gene19960	rhamno	0.059994
gene2536	pg	gene3582	rhamno	0.194126
gene9058	pg	gene12117	xth	0.170302
gene9649	pg	gene12117	xth	0.151887
gene3486	pg	gene12117	xth	0.101829
gene5336	pg	gene12117	xth	0.108229
gene1797	pg	gene12117	xth	0.0650983
gene7049	pg	gene12117	xth	0.0675499
gene2536	pg	gene12117	xth	0.125316
gene9059	pg	gene12117	xth	0.104485
gene9649	pg	gene16436	xth	0.337064
gene2536	pg	gene16436	xth	0.41158
gene3486	pg	gene16436	xth	0.102612
gene1797	pg	gene16436	xth	0.219159
gene9058	pg	gene16436	xth	0.270423
gene9059	pg	gene16436	xth	0.357859
gene7049	pg	gene16436	xth	0.294827
gene16066	pg	gene16436	xth	0.05699
gene12777	pg	gene16436	xth	0.125849
gene5336	pg	gene16436	xth	0.312925
gene12584	pg	gene16436	xth	0.101349
gene9058	pg	gene18197	xth	0.179446
gene9059	pg	gene18197	xth	0.208583
gene5336	pg	gene18197	xth	0.129627
gene7049	pg	gene18197	xth	0.101259
gene9649	pg	gene18197	xth	0.325873
gene2536	pg	gene18197	xth	0.263808
gene1797	pg	gene18197	xth	0.0981418
gene7049	pg	gene18427	xth	0.155668
gene5336	pg	gene18427	xth	0.196523
gene9059	pg	gene18427	xth	0.251944
gene2536	pg	gene18427	xth	0.293813
gene9649	pg	gene18427	xth	0.243477
gene12584	pg	gene18427	xth	0.207612
gene9058	pg	gene18427	xth	0.114729
gene1797	pg	gene18427	xth	0.0969156
gene12777	pg	gene18427	xth	0.108857
gene2536	pg	gene2660	xth	0.322206
gene1797	pg	gene2660	xth	0.130135
gene2536	pg	gene2663	xth	0.220818
gene2536	pg	gene2664	xth	0.270334
gene2536	pg	gene2950	xth	0.4237
gene1797	pg	gene2950	xth	0.330658
gene1797	pg	gene3084	xth	0.135339
gene2536	pg	gene3084	xth	0.328544
gene2536	pg	gene5145	xth	0.211963
gene5336	pg	gene8626	xth	0.0503688
gene2536	pg	gene8626	xth	0.0516734
gene2536	pg	gene12726	xyg	0.130573
gene12584	pg	gene12726	xyg	0.061443
gene9649	pg	gene12726	xyg	0.0816751
gene9059	pg	gene12726	xyg	0.131368
gene5336	pg	gene12726	xyg	0.0873689
gene12584	pg	gene17892	xyg	0.121432
gene15943	pg	gene17892	xyg	0.101469
gene12777	pg	gene17892	xyg	0.0546115
gene2536	pg	gene4133	xyg	0.370694
gene1797	pg	gene4133	xyg	0.168644
gene1797	pg	gene4134	xyg	0.209812
gene3486	pg	gene4134	xyg	0.144248
gene2536	pg	gene4134	xyg	0.396537
gene5336	pg	gene7908	xyg	0.241312
gene1797	pg	gene7908	xyg	0.297043
gene2536	pg	gene7908	xyg	0.353613
gene3486	pg	gene7908	xyg	0.208363
gene7049	pg	gene7908	xyg	0.240002
gene171	pl	gene12584	pg	0.224659
gene10120	pl	gene12584	pg	0.11107
gene171	pl	gene12777	pg	0.189033
gene10120	pl	gene12777	pg	0.127939
gene4246	pl	gene12777	pg	0.0592175
gene4246	pl	gene16066	pg	0.0537282
gene171	pl	gene16066	pg	0.0717142
gene10120	pl	gene16066	pg	0.0507102
gene14718	pl	gene16066	pg	0.0762731
gene171	pl	gene1797	pg	0.14489
gene171	pl	gene2536	pg	0.347479
gene4246	pl	gene5336	pg	0.293686
gene171	pl	gene5336	pg	0.274565
gene171	pl	gene7049	pg	0.241216
gene4246	pl	gene7049	pg	0.176217
gene171	pl	gene9058	pg	0.180132
gene4246	pl	gene9058	pg	0.197563
gene171	pl	gene9059	pg	0.322815
gene4246	pl	gene9059	pg	0.279956
gene4246	pl	gene9649	pg	0.266729
gene171	pl	gene9649	pg	0.26792
gene3087	pme	gene12584	pg	0.196104
gene4527	pme	gene12584	pg	0.154043
gene10769	pme	gene12777	pg	0.0504832
gene3087	pme	gene12777	pg	0.182544
gene4527	pme	gene12777	pg	0.141964
gene13517	pme	gene15943	pg	0.0737873
gene15057	pme	gene16066	pg	0.0525384
gene13357	pme	gene16066	pg	0.0714492
gene10769	pme	gene16066	pg	0.062335
gene14736	pme	gene16066	pg	0.0860613
gene3087	pme	gene16066	pg	0.0898767
gene4527	pme	gene16066	pg	0.079156
gene4292	pme	gene5336	pg	0.245436
gene4527	pme	gene5336	pg	0.271829
gene3087	pme	gene5336	pg	0.237752
gene4527	pme	gene7049	pg	0.238745
gene4292	pme	gene7049	pg	0.237148
gene3087	pme	gene7049	pg	0.212406
gene4527	pme	gene9058	pg	0.175139
gene4292	pme	gene9058	pg	0.306753
gene3087	pme	gene9058	pg	0.131446
gene4527	pme	gene9059	pg	0.325801
gene3087	pme	gene9059	pg	0.285585
gene4292	pme	gene9059	pg	0.341731
gene3087	pme	gene9649	pg	0.229017
gene4292	pme	gene9649	pg	0.381734
gene4527	pme	gene9649	pg	0.280851
gene3582	rhamno	gene12584	pg	0.132858
gene3582	rhamno	gene15943	pg	0.0604796
gene3582	rhamno	gene5336	pg	0.117812
gene3582	rhamno	gene7049	pg	0.0738311
gene3582	rhamno	gene9058	pg	0.0636745
gene3582	rhamno	gene9059	pg	0.1763
gene3582	rhamno	gene9649	pg	0.190469
gene2664	xth	gene12584	pg	0.120865
gene3084	xth	gene12584	pg	0.0898527
gene2950	xth	gene12584	pg	0.085994
gene2663	xth	gene12584	pg	0.130506
gene2950	xth	gene12777	pg	0.101726
gene2664	xth	gene12777	pg	0.200201
gene6942	xth	gene12777	pg	0.0703793
gene2663	xth	gene12777	pg	0.151646
gene8626	xth	gene15943	pg	0.0670497
gene12117	xth	gene15943	pg	0.0542619
gene2950	xth	gene15943	pg	0.0506449
gene2663	xth	gene16066	pg	0.110455
gene2664	xth	gene16066	pg	0.0947875
gene2950	xth	gene3486	pg	0.18098
gene2660	xth	gene3486	pg	0.0702986
gene2664	xth	gene5336	pg	0.191239
gene2663	xth	gene5336	pg	0.18216
gene2660	xth	gene5336	pg	0.206876
gene3084	xth	gene5336	pg	0.169932
gene2950	xth	gene5336	pg	0.396121
gene5145	xth	gene5336	pg	0.215936
gene2950	xth	gene7049	pg	0.367942
gene2663	xth	gene7049	pg	0.101811
gene3084	xth	gene7049	pg	0.131517
gene2664	xth	gene7049	pg	0.103019
gene2660	xth	gene7049	pg	0.142942
gene5145	xth	gene7049	pg	0.144782
gene2660	xth	gene9058	pg	0.217579
gene3084	xth	gene9058	pg	0.149525
gene2664	xth	gene9058	pg	0.0935608
gene2663	xth	gene9058	pg	0.0780691
gene2950	xth	gene9058	pg	0.412399
gene5145	xth	gene9058	pg	0.12411
gene2664	xth	gene9059	pg	0.267109
gene2660	xth	gene9059	pg	0.258967
gene2950	xth	gene9059	pg	0.412534
gene5145	xth	gene9059	pg	0.187018
gene2663	xth	gene9059	pg	0.199398
gene3084	xth	gene9059	pg	0.291376
gene2664	xth	gene9649	pg	0.171404
gene3084	xth	gene9649	pg	0.337096
gene5145	xth	gene9649	pg	0.179529
gene2663	xth	gene9649	pg	0.141473
gene2660	xth	gene9649	pg	0.355647
gene2950	xth	gene9649	pg	0.409594
gene4134	xyg	gene12584	pg	0.0558519
gene4133	xyg	gene12584	pg	0.0771632
gene12726	xyg	gene12777	pg	0.101839
gene4134	xyg	gene12777	pg	0.0864134
gene4134	xyg	gene15943	pg	0.0572078
gene7317	xyg	gene15943	pg	0.0507955
gene4134	xyg	gene5336	pg	0.277063
gene4133	xyg	gene5336	pg	0.185952
gene4133	xyg	gene7049	pg	0.176346
gene4134	xyg	gene7049	pg	0.249568
gene4134	xyg	gene9058	pg	0.291855
gene4133	xyg	gene9058	pg	0.186898
gene7908	xyg	gene9058	pg	0.31901
gene7908	xyg	gene9059	pg	0.30727
gene4134	xyg	gene9059	pg	0.365684
gene4133	xyg	gene9059	pg	0.322599
gene4133	xyg	gene9649	pg	0.367335
gene4134	xyg	gene9649	pg	0.342059
gene7908	xyg	gene9649	pg	0.384532

## Sheet: conexões PG-PG
source	tag.source	target	tag.target	weight
gene7049	pg	gene12584	pg	0.0552064
gene2536	pg	gene12584	pg	0.115649
gene9649	pg	gene12584	pg	0.0863836
gene9059	pg	gene12584	pg	0.110125
gene5336	pg	gene12584	pg	0.0872414
gene12584	pg	gene12777	pg	0.0603723
gene9649	pg	gene12777	pg	0.0568255
gene2536	pg	gene12777	pg	0.119468
gene5336	pg	gene12777	pg	0.0957363
gene9059	pg	gene12777	pg	0.11703
gene9058	pg	gene15943	pg	0.0549925
gene5336	pg	gene16066	pg	0.0555432
gene12777	pg	gene16066	pg	0.0832424
gene1797	pg	gene2536	pg	0.303663
gene2536	pg	gene3486	pg	0.134764
gene1797	pg	gene3486	pg	0.0507434
gene2536	pg	gene5336	pg	0.383586
gene3486	pg	gene5336	pg	0.159159
gene1797	pg	gene5336	pg	0.188998
gene1797	pg	gene7049	pg	0.11793
gene5336	pg	gene7049	pg	0.276408
gene3486	pg	gene7049	pg	0.0862518
gene2536	pg	gene7049	pg	0.362319
gene1797	pg	gene9058	pg	0.241335
gene2536	pg	gene9058	pg	0.366046
gene3486	pg	gene9058	pg	0.18714
gene5336	pg	gene9058	pg	0.256451
gene7049	pg	gene9058	pg	0.211875
gene2536	pg	gene9059	pg	0.404443
gene1797	pg	gene9059	pg	0.25093
gene5336	pg	gene9059	pg	0.351807
gene9058	pg	gene9059	pg	0.335182
gene7049	pg	gene9059	pg	0.292372
gene3486	pg	gene9059	pg	0.1282
gene9058	pg	gene9649	pg	0.359564
gene5336	pg	gene9649	pg	0.325348
gene9059	pg	gene9649	pg	0.350149
gene1797	pg	gene9649	pg	0.328514
gene7049	pg	gene9649	pg	0.332731
gene3486	pg	gene9649	pg	0.144277
gene2536	pg	gene9649	pg	0.398937
